# Supplementary material for: Contributing factors to the oxidation-induced mutational landscape in human cells
Source: Nat Commun. 2024 Dec 23;15:10722. doi: 10.1038/s41467-024-55497-z (PMC11666792; doi:10.1038/s41467-024-55497-z)
Supplement: Supplementary file 3 — Supplementary Data 1 [file 41467_2024_55497_MOESM3_ESM.txt]

#CHROM	POS	REF	ALT	SAMPLE	Background	Treatment
chr1	3761834	TA	T	KM_10	WT	KBrO3
chr1	21906579	C	CA	KM_10	WT	KBrO3
chr1	24456287	T	TA	KM_10	WT	KBrO3
chr1	34585243	CA	C	KM_10	WT	KBrO3
chr1	36879556	TA	T	KM_10	WT	KBrO3
chr1	40063653	A	AT	KM_10	WT	KBrO3
chr1	44144263	T	TG	KM_10	WT	KBrO3
chr1	45410572	AT	A	KM_10	WT	KBrO3
chr1	53254930	AC	A	KM_10	WT	KBrO3
chr1	57448765	CAT	C	KM_10	WT	KBrO3
chr1	60719673	AC	A	KM_10	WT	KBrO3
chr1	62764631	AG	A	KM_10	WT	KBrO3
chr1	68715834	TG	T	KM_10	WT	KBrO3
chr1	70623076	ACTC	A	KM_10	WT	KBrO3
chr1	73615055	GA	G	KM_10	WT	KBrO3
chr1	74892251	CTT	C	KM_10	WT	KBrO3
chr1	78593641	GGA	G	KM_10	WT	KBrO3
chr1	81833876	AT	A	KM_10	WT	KBrO3
chr1	92479076	TG	T	KM_10	WT	KBrO3
chr1	110025715	CA	C	KM_10	WT	KBrO3
chr1	111465485	GC	G	KM_10	WT	KBrO3
chr1	118557753	CA	C	KM_10	WT	KBrO3
chr1	155772788	TG	T	KM_10	WT	KBrO3
chr1	157836561	GA	G	KM_10	WT	KBrO3
chr1	158812494	G	GA	KM_10	WT	KBrO3
chr1	163850661	C	CA	KM_10	WT	KBrO3
chr1	166851930	ATT	A	KM_10	WT	KBrO3
chr1	169930824	CT	C	KM_10	WT	KBrO3
chr1	170251478	G	GATAT	KM_10	WT	KBrO3
chr1	174357630	T	TGA	KM_10	WT	KBrO3
chr1	178423331	TA	T	KM_10	WT	KBrO3
chr1	178703774	AG	A	KM_10	WT	KBrO3
chr1	178721452	AT	A	KM_10	WT	KBrO3
chr1	182030939	CT	C	KM_10	WT	KBrO3
chr1	186863693	CAG	C	KM_10	WT	KBrO3
chr1	187071239	GT	G	KM_10	WT	KBrO3
chr1	192067839	TC	T	KM_10	WT	KBrO3
chr1	194508473	T	TA	KM_10	WT	KBrO3
chr1	197142282	TG	T	KM_10	WT	KBrO3
chr1	197825264	TG	T	KM_10	WT	KBrO3
chr1	207082070	G	GA	KM_10	WT	KBrO3
chr1	208917437	CA	C	KM_10	WT	KBrO3
chr1	210606911	TG	T	KM_10	WT	KBrO3
chr1	212654588	C	CA	KM_10	WT	KBrO3
chr1	216484700	GT	G	KM_10	WT	KBrO3
chr1	222289091	CT	C	KM_10	WT	KBrO3
chr1	222624019	TC	T	KM_10	WT	KBrO3
chr1	227569444	T	TA	KM_10	WT	KBrO3
chr1	231308789	CTAAT	C	KM_10	WT	KBrO3
chr1	232150045	TA	T	KM_10	WT	KBrO3
chr1	234469596	CA	C	KM_10	WT	KBrO3
chr1	236789293	TGG	T	KM_10	WT	KBrO3
chr1	240844611	GA	G	KM_10	WT	KBrO3
chr1	241938600	TG	T	KM_10	WT	KBrO3
chr1	242404894	TG	T	KM_10	WT	KBrO3
chr1	242424577	CT	C	KM_10	WT	KBrO3
chr1	243095508	GA	G	KM_10	WT	KBrO3
chr2	1839183	C	CAGTAT	KM_10	WT	KBrO3
chr2	4226436	TA	T	KM_10	WT	KBrO3
chr2	6829863	AC	A	KM_10	WT	KBrO3
chr2	6931504	GA	G	KM_10	WT	KBrO3
chr2	10096654	CA	C	KM_10	WT	KBrO3
chr2	11780982	AG	A	KM_10	WT	KBrO3
chr2	14959542	CA	C	KM_10	WT	KBrO3
chr2	17904698	GTTTTACACTC	G	KM_10	WT	KBrO3
chr2	18211450	CAAA	C	KM_10	WT	KBrO3
chr2	20766924	TGGG	T	KM_10	WT	KBrO3
chr2	22249056	T	TA	KM_10	WT	KBrO3
chr2	22463061	TG	T	KM_10	WT	KBrO3
chr2	23532548	GAA	G	KM_10	WT	KBrO3
chr2	26096007	TA	T	KM_10	WT	KBrO3
chr2	27831431	C	CT	KM_10	WT	KBrO3
chr2	29175995	GTTCCCCT	G	KM_10	WT	KBrO3
chr2	31068070	T	TA	KM_10	WT	KBrO3
chr2	31307932	GCA	G	KM_10	WT	KBrO3
chr2	32911487	CA	C	KM_10	WT	KBrO3
chr2	34828829	TGGAGG	T	KM_10	WT	KBrO3
chr2	35045224	GA	G	KM_10	WT	KBrO3
chr2	35627942	AG	A	KM_10	WT	KBrO3
chr2	36457192	TA	T	KM_10	WT	KBrO3
chr2	44039479	G	GT	KM_10	WT	KBrO3
chr2	48961388	GA	G	KM_10	WT	KBrO3
chr2	50168329	ACG	A	KM_10	WT	KBrO3
chr2	51654578	A	AT	KM_10	WT	KBrO3
chr2	58626170	AG	A	KM_10	WT	KBrO3
chr2	59155392	GA	G	KM_10	WT	KBrO3
chr2	59882410	GT	G	KM_10	WT	KBrO3
chr2	65861480	A	AT	KM_10	WT	KBrO3
chr2	67657992	GTTATTATAT	G	KM_10	WT	KBrO3
chr2	77180294	TA	T	KM_10	WT	KBrO3
chr2	77248074	TG	T	KM_10	WT	KBrO3
chr2	102101055	C	CA	KM_10	WT	KBrO3
chr2	102215627	GA	G	KM_10	WT	KBrO3
chr2	105299891	CT	C	KM_10	WT	KBrO3
chr2	106272985	CT	C	KM_10	WT	KBrO3
chr2	108865227	T	TC	KM_10	WT	KBrO3
chr2	109353501	A	ATTTG	KM_10	WT	KBrO3
chr2	118201116	GT	G	KM_10	WT	KBrO3
chr2	124404330	CA	C	KM_10	WT	KBrO3
chr2	126761062	A	ATG	KM_10	WT	KBrO3
chr2	133252974	AT	A	KM_10	WT	KBrO3
chr2	134301571	A	AT	KM_10	WT	KBrO3
chr2	139371076	C	CA	KM_10	WT	KBrO3
chr2	142982941	AT	A	KM_10	WT	KBrO3
chr2	153068747	T	TG	KM_10	WT	KBrO3
chr2	153321164	TA	T	KM_10	WT	KBrO3
chr2	156772820	C	CA	KM_10	WT	KBrO3
chr2	158127614	CA	C	KM_10	WT	KBrO3
chr2	162879818	GCTCTTCT	G	KM_10	WT	KBrO3
chr2	164785107	AC	A	KM_10	WT	KBrO3
chr2	166914592	TA	T	KM_10	WT	KBrO3
chr2	171419629	TAC	T	KM_10	WT	KBrO3
chr2	179004112	AT	A	KM_10	WT	KBrO3
chr2	182620669	T	TA	KM_10	WT	KBrO3
chr2	193079198	AT	A	KM_10	WT	KBrO3
chr2	194728188	CA	C	KM_10	WT	KBrO3
chr2	199249487	AT	A	KM_10	WT	KBrO3
chr2	202551506	GT	G	KM_10	WT	KBrO3
chr2	203358221	AT	A	KM_10	WT	KBrO3
chr2	203520710	ATTGTGTCTT	A	KM_10	WT	KBrO3
chr2	205093247	CAGTT	C	KM_10	WT	KBrO3
chr2	207123955	CT	C	KM_10	WT	KBrO3
chr2	207926817	TGAA	T	KM_10	WT	KBrO3
chr2	218089846	CATTTGGAGGAGCA	C	KM_10	WT	KBrO3
chr2	218185589	CAAA	C	KM_10	WT	KBrO3
chr2	218968292	GA	G	KM_10	WT	KBrO3
chr2	220699922	C	CT	KM_10	WT	KBrO3
chr2	224525873	TCAAACAAAAA	T	KM_10	WT	KBrO3
chr2	226999817	AG	A	KM_10	WT	KBrO3
chr2	230163169	AC	A	KM_10	WT	KBrO3
chr2	230680264	TAC	T	KM_10	WT	KBrO3
chr2	233967997	GTA	G	KM_10	WT	KBrO3
chr2	236737630	CAGTTTTG	C	KM_10	WT	KBrO3
chr3	1637095	AAGGGGTG	A	KM_10	WT	KBrO3
chr3	18007261	CT	C	KM_10	WT	KBrO3
chr3	18749726	AC	A	KM_10	WT	KBrO3
chr3	21533978	TA	T	KM_10	WT	KBrO3
chr3	24038751	GAA	G	KM_10	WT	KBrO3
chr3	27925406	G	GAT	KM_10	WT	KBrO3
chr3	30798190	TGCGGAGGA	T	KM_10	WT	KBrO3
chr3	33077579	GT	G	KM_10	WT	KBrO3
chr3	36952955	C	CA	KM_10	WT	KBrO3
chr3	42960492	C	CA	KM_10	WT	KBrO3
chr3	43867497	T	TA	KM_10	WT	KBrO3
chr3	44029474	T	TA	KM_10	WT	KBrO3
chr3	51316523	C	CA	KM_10	WT	KBrO3
chr3	53378006	CTTGGTG	C	KM_10	WT	KBrO3
chr3	55707334	CG	C	KM_10	WT	KBrO3
chr3	55785326	CT	C	KM_10	WT	KBrO3
chr3	60934192	GA	G	KM_10	WT	KBrO3
chr3	61711370	AC	A	KM_10	WT	KBrO3
chr3	62753231	AG	A	KM_10	WT	KBrO3
chr3	66292400	GCTTTAA	G	KM_10	WT	KBrO3
chr3	66649899	CT	C	KM_10	WT	KBrO3
chr3	70320207	T	TA	KM_10	WT	KBrO3
chr3	73949583	AT	A	KM_10	WT	KBrO3
chr3	76693574	TG	T	KM_10	WT	KBrO3
chr3	81588768	G	GAA	KM_10	WT	KBrO3
chr3	82239139	GAC	G	KM_10	WT	KBrO3
chr3	88122861	TA	T	KM_10	WT	KBrO3
chr3	88733467	CT	C	KM_10	WT	KBrO3
chr3	89866794	G	GA	KM_10	WT	KBrO3
chr3	95026626	TA	T	KM_10	WT	KBrO3
chr3	95263613	ACTTT	A	KM_10	WT	KBrO3
chr3	97389557	AT	A	KM_10	WT	KBrO3
chr3	100367759	TA	T	KM_10	WT	KBrO3
chr3	103403309	TA	T	KM_10	WT	KBrO3
chr3	108044932	AT	A	KM_10	WT	KBrO3
chr3	115891199	CT	C	KM_10	WT	KBrO3
chr3	116800927	T	TC	KM_10	WT	KBrO3
chr3	117780437	AC	A	KM_10	WT	KBrO3
chr3	119490044	GA	G	KM_10	WT	KBrO3
chr3	128303078	TC	T	KM_10	WT	KBrO3
chr3	129465305	G	GT	KM_10	WT	KBrO3
chr3	131054935	CT	C	KM_10	WT	KBrO3
chr3	131287777	CT	C	KM_10	WT	KBrO3
chr3	137705040	AT	A	KM_10	WT	KBrO3
chr3	141605590	AG	A	KM_10	WT	KBrO3
chr3	144832737	AC	A	KM_10	WT	KBrO3
chr3	145078568	TA	T	KM_10	WT	KBrO3
chr3	145273801	AG	A	KM_10	WT	KBrO3
chr3	152514930	T	TA	KM_10	WT	KBrO3
chr3	153101812	G	GA	KM_10	WT	KBrO3
chr3	154769168	GA	G	KM_10	WT	KBrO3
chr3	157853222	CT	C	KM_10	WT	KBrO3
chr3	164842528	AT	A	KM_10	WT	KBrO3
chr3	166486294	ACC	A	KM_10	WT	KBrO3
chr3	168014547	AT	A	KM_10	WT	KBrO3
chr3	169000240	CT	C	KM_10	WT	KBrO3
chr3	175709040	C	CA	KM_10	WT	KBrO3
chr3	176970966	CT	C	KM_10	WT	KBrO3
chr3	177929140	CT	C	KM_10	WT	KBrO3
chr3	178479541	TA	T	KM_10	WT	KBrO3
chr3	181072653	A	AT	KM_10	WT	KBrO3
chr3	181719253	AGGT	A	KM_10	WT	KBrO3
chr3	182004394	AGT	A	KM_10	WT	KBrO3
chr3	182049740	GA	G	KM_10	WT	KBrO3
chr3	182465290	ACTTTTTGTT	A	KM_10	WT	KBrO3
chr3	185962907	C	CT	KM_10	WT	KBrO3
chr3	191983432	G	GT	KM_10	WT	KBrO3
chr3	192477302	G	GA	KM_10	WT	KBrO3
chr4	10001007	AGT	A	KM_10	WT	KBrO3
chr4	11108301	CT	C	KM_10	WT	KBrO3
chr4	12869282	TAC	T	KM_10	WT	KBrO3
chr4	14637763	TC	T	KM_10	WT	KBrO3
chr4	16041338	CA	C	KM_10	WT	KBrO3
chr4	26151668	TACA	T	KM_10	WT	KBrO3
chr4	31764759	G	GA	KM_10	WT	KBrO3
chr4	35046806	AT	A	KM_10	WT	KBrO3
chr4	37982569	CT	C	KM_10	WT	KBrO3
chr4	38602939	GA	G	KM_10	WT	KBrO3
chr4	40687098	CA	C	KM_10	WT	KBrO3
chr4	44001593	GA	G	KM_10	WT	KBrO3
chr4	46304091	CT	C	KM_10	WT	KBrO3
chr4	47281863	CT	C	KM_10	WT	KBrO3
chr4	48669452	C	CT	KM_10	WT	KBrO3
chr4	49186623	TTC	T	KM_10	WT	KBrO3
chr4	62051264	G	GA	KM_10	WT	KBrO3
chr4	66563005	TG	T	KM_10	WT	KBrO3
chr4	67542354	CA	C	KM_10	WT	KBrO3
chr4	75744667	GTA	G	KM_10	WT	KBrO3
chr4	81241574	CT	C	KM_10	WT	KBrO3
chr4	85743087	GC	G	KM_10	WT	KBrO3
chr4	90630406	AT	A	KM_10	WT	KBrO3
chr4	91488164	TA	T	KM_10	WT	KBrO3
chr4	91796800	GTATTA	G	KM_10	WT	KBrO3
chr4	95114010	CA	C	KM_10	WT	KBrO3
chr4	101187313	C	CT	KM_10	WT	KBrO3
chr4	115822173	AT	A	KM_10	WT	KBrO3
chr4	130064800	G	GT	KM_10	WT	KBrO3
chr4	131432369	C	CA	KM_10	WT	KBrO3
chr4	139927853	GA	G	KM_10	WT	KBrO3
chr4	141150762	CT	C	KM_10	WT	KBrO3
chr4	144523115	GA	G	KM_10	WT	KBrO3
chr4	145454816	T	TA	KM_10	WT	KBrO3
chr4	145810111	C	CA	KM_10	WT	KBrO3
chr4	153016993	A	AT	KM_10	WT	KBrO3
chr4	156272604	CA	C	KM_10	WT	KBrO3
chr4	158325100	GT	G	KM_10	WT	KBrO3
chr4	162812024	CT	C	KM_10	WT	KBrO3
chr4	163074021	G	GA	KM_10	WT	KBrO3
chr4	167598526	TTG	T	KM_10	WT	KBrO3
chr4	172012601	CA	C	KM_10	WT	KBrO3
chr4	175299881	T	TA	KM_10	WT	KBrO3
chr4	177283474	AT	A	KM_10	WT	KBrO3
chr4	180853472	A	AT	KM_10	WT	KBrO3
chr5	43868	CA	C	KM_10	WT	KBrO3
chr5	658674	GA	G	KM_10	WT	KBrO3
chr5	3634204	C	CA	KM_10	WT	KBrO3
chr5	5082728	GC	G	KM_10	WT	KBrO3
chr5	5848038	ACT	A	KM_10	WT	KBrO3
chr5	8499338	G	GA	KM_10	WT	KBrO3
chr5	13299525	TC	T	KM_10	WT	KBrO3
chr5	19350205	TC	T	KM_10	WT	KBrO3
chr5	29097966	C	CA	KM_10	WT	KBrO3
chr5	40890054	A	ACTCT	KM_10	WT	KBrO3
chr5	45997282	CT	C	KM_10	WT	KBrO3
chr5	49480557	CA	C	KM_10	WT	KBrO3
chr5	51734994	ATG	A	KM_10	WT	KBrO3
chr5	55693038	C	CT	KM_10	WT	KBrO3
chr5	61138946	TA	T	KM_10	WT	KBrO3
chr5	63355351	G	GA	KM_10	WT	KBrO3
chr5	63850110	CT	C	KM_10	WT	KBrO3
chr5	64765698	CA	C	KM_10	WT	KBrO3
chr5	64968838	GA	G	KM_10	WT	KBrO3
chr5	68277195	CA	C	KM_10	WT	KBrO3
chr5	71588846	GA	G	KM_10	WT	KBrO3
chr5	72385748	TA	T	KM_10	WT	KBrO3
chr5	73671016	TGAAAAAA	T	KM_10	WT	KBrO3
chr5	75390937	A	AT	KM_10	WT	KBrO3
chr5	77823427	TG	T	KM_10	WT	KBrO3
chr5	79763768	G	GA	KM_10	WT	KBrO3
chr5	84522560	A	AT	KM_10	WT	KBrO3
chr5	86378438	A	AT	KM_10	WT	KBrO3
chr5	87812123	GAAACAACAA	G	KM_10	WT	KBrO3
chr5	88256761	T	TA	KM_10	WT	KBrO3
chr5	88258423	GA	G	KM_10	WT	KBrO3
chr5	89594731	GCATCTC	G	KM_10	WT	KBrO3
chr5	93974870	CG	C	KM_10	WT	KBrO3
chr5	100131857	G	GA	KM_10	WT	KBrO3
chr5	100676090	GA	G	KM_10	WT	KBrO3
chr5	103967780	T	TA	KM_10	WT	KBrO3
chr5	107473028	AG	A	KM_10	WT	KBrO3
chr5	109098505	GT	G	KM_10	WT	KBrO3
chr5	110782706	GAAT	G	KM_10	WT	KBrO3
chr5	116491191	AG	A	KM_10	WT	KBrO3
chr5	116773901	AT	A	KM_10	WT	KBrO3
chr5	118130693	A	AT	KM_10	WT	KBrO3
chr5	120504053	TA	T	KM_10	WT	KBrO3
chr5	121230428	GA	G	KM_10	WT	KBrO3
chr5	122881515	AT	A	KM_10	WT	KBrO3
chr5	124848206	TA	T	KM_10	WT	KBrO3
chr5	128868795	C	CA	KM_10	WT	KBrO3
chr5	132986816	AT	A	KM_10	WT	KBrO3
chr5	136450623	G	GA	KM_10	WT	KBrO3
chr5	138007532	A	ACCCCTGC	KM_10	WT	KBrO3
chr5	138203841	GT	G	KM_10	WT	KBrO3
chr5	139418789	CATGA	C	KM_10	WT	KBrO3
chr5	146645095	C	CA	KM_10	WT	KBrO3
chr5	154713965	CA	C	KM_10	WT	KBrO3
chr5	157534106	CT	C	KM_10	WT	KBrO3
chr5	157936286	GT	G	KM_10	WT	KBrO3
chr5	159543384	GC	G	KM_10	WT	KBrO3
chr5	160184888	TG	T	KM_10	WT	KBrO3
chr5	162143372	CA	C	KM_10	WT	KBrO3
chr5	163110244	ACTTTCTTT	A	KM_10	WT	KBrO3
chr5	163352201	AT	A	KM_10	WT	KBrO3
chr5	167967375	AT	A	KM_10	WT	KBrO3
chr5	168667881	CT	C	KM_10	WT	KBrO3
chr5	172465888	GA	G	KM_10	WT	KBrO3
chr5	174122856	GA	G	KM_10	WT	KBrO3
chr5	174905367	A	AG	KM_10	WT	KBrO3
chr5	175761187	C	CT	KM_10	WT	KBrO3
chr5	176590937	A	AT	KM_10	WT	KBrO3
chr5	178469993	TC	T	KM_10	WT	KBrO3
chr6	10363219	TA	T	KM_10	WT	KBrO3
chr6	12957135	GAAATTCCCACTC	G	KM_10	WT	KBrO3
chr6	18286731	TTG	T	KM_10	WT	KBrO3
chr6	18321910	TA	T	KM_10	WT	KBrO3
chr6	19618866	G	GA	KM_10	WT	KBrO3
chr6	23136011	AG	A	KM_10	WT	KBrO3
chr6	23170792	AC	A	KM_10	WT	KBrO3
chr6	26620012	CA	C	KM_10	WT	KBrO3
chr6	27845189	AT	A	KM_10	WT	KBrO3
chr6	27999277	TG	T	KM_10	WT	KBrO3
chr6	28092792	TA	T	KM_10	WT	KBrO3
chr6	35147864	T	TA	KM_10	WT	KBrO3
chr6	45257435	TAAACACGAGA	T	KM_10	WT	KBrO3
chr6	46642970	ATT	A	KM_10	WT	KBrO3
chr6	47018833	GA	G	KM_10	WT	KBrO3
chr6	48665623	T	TA	KM_10	WT	KBrO3
chr6	49584178	CA	C	KM_10	WT	KBrO3
chr6	49592177	CA	C	KM_10	WT	KBrO3
chr6	50020921	G	GT	KM_10	WT	KBrO3
chr6	50638664	GA	G	KM_10	WT	KBrO3
chr6	51126466	TA	T	KM_10	WT	KBrO3
chr6	56456486	G	GT	KM_10	WT	KBrO3
chr6	64346559	TG	T	KM_10	WT	KBrO3
chr6	70317657	TA	T	KM_10	WT	KBrO3
chr6	74938670	C	CTTTTA	KM_10	WT	KBrO3
chr6	75329194	CA	C	KM_10	WT	KBrO3
chr6	79937262	T	TAC	KM_10	WT	KBrO3
chr6	87209711	TG	T	KM_10	WT	KBrO3
chr6	87663377	CA	C	KM_10	WT	KBrO3
chr6	92319797	TA	T	KM_10	WT	KBrO3
chr6	96156573	GT	G	KM_10	WT	KBrO3
chr6	96271066	CA	C	KM_10	WT	KBrO3
chr6	98576416	C	CT	KM_10	WT	KBrO3
chr6	99440648	A	AT	KM_10	WT	KBrO3
chr6	106230530	CA	C	KM_10	WT	KBrO3
chr6	107617037	A	AT	KM_10	WT	KBrO3
chr6	112156872	AG	A	KM_10	WT	KBrO3
chr6	113329156	CA	C	KM_10	WT	KBrO3
chr6	114787696	C	CT	KM_10	WT	KBrO3
chr6	121215230	GT	G	KM_10	WT	KBrO3
chr6	122231493	G	GT	KM_10	WT	KBrO3
chr6	122347196	CT	C	KM_10	WT	KBrO3
chr6	123133366	C	CA	KM_10	WT	KBrO3
chr6	124328789	GT	G	KM_10	WT	KBrO3
chr6	128704466	G	GA	KM_10	WT	KBrO3
chr6	129842594	GACTTTTCACTTATTTTCCAA	G	KM_10	WT	KBrO3
chr6	129997822	TA	T	KM_10	WT	KBrO3
chr6	131524437	AT	A	KM_10	WT	KBrO3
chr6	138383828	GCTT	G	KM_10	WT	KBrO3
chr6	138436202	GA	G	KM_10	WT	KBrO3
chr6	143222658	GA	G	KM_10	WT	KBrO3
chr6	145694821	T	TAAGC	KM_10	WT	KBrO3
chr6	154110244	CT	C	KM_10	WT	KBrO3
chr6	157864809	GT	G	KM_10	WT	KBrO3
chr6	163734087	ATC	A	KM_10	WT	KBrO3
chr6	168286325	A	AATG	KM_10	WT	KBrO3
chr6	170392325	CA	C	KM_10	WT	KBrO3
chr7	9988718	G	GAT	KM_10	WT	KBrO3
chr7	11721456	G	GA	KM_10	WT	KBrO3
chr7	14251007	T	TA	KM_10	WT	KBrO3
chr7	16325153	C	CT	KM_10	WT	KBrO3
chr7	17207913	CA	C	KM_10	WT	KBrO3
chr7	22274893	AT	A	KM_10	WT	KBrO3
chr7	25739752	AC	A	KM_10	WT	KBrO3
chr7	27010758	GT	G	KM_10	WT	KBrO3
chr7	43881156	T	TA	KM_10	WT	KBrO3
chr7	47344804	TCACC	T	KM_10	WT	KBrO3
chr7	47764428	AT	A	KM_10	WT	KBrO3
chr7	49682560	G	GA	KM_10	WT	KBrO3
chr7	50942045	GA	G	KM_10	WT	KBrO3
chr7	65466075	TAA	T	KM_10	WT	KBrO3
chr7	68745325	AACC	A	KM_10	WT	KBrO3
chr7	70804418	AT	A	KM_10	WT	KBrO3
chr7	73352091	C	CA	KM_10	WT	KBrO3
chr7	76440855	TG	T	KM_10	WT	KBrO3
chr7	80776191	T	TA	KM_10	WT	KBrO3
chr7	83587005	AT	A	KM_10	WT	KBrO3
chr7	89319843	CTG	C	KM_10	WT	KBrO3
chr7	90679129	C	CA	KM_10	WT	KBrO3
chr7	90876116	TAAAACAAC	T	KM_10	WT	KBrO3
chr7	100066595	TC	T	KM_10	WT	KBrO3
chr7	100809796	TG	T	KM_10	WT	KBrO3
chr7	101110678	GA	G	KM_10	WT	KBrO3
chr7	104920868	CA	C	KM_10	WT	KBrO3
chr7	108298196	AG	A	KM_10	WT	KBrO3
chr7	110019289	AC	A	KM_10	WT	KBrO3
chr7	112264415	TA	T	KM_10	WT	KBrO3
chr7	118804477	G	GT	KM_10	WT	KBrO3
chr7	122957029	GT	G	KM_10	WT	KBrO3
chr7	125014812	GA	G	KM_10	WT	KBrO3
chr7	129055865	AG	A	KM_10	WT	KBrO3
chr7	133206574	CA	C	KM_10	WT	KBrO3
chr7	133967784	AC	A	KM_10	WT	KBrO3
chr7	135347139	GA	G	KM_10	WT	KBrO3
chr7	135935907	GACAATCTACC	G	KM_10	WT	KBrO3
chr7	136183154	AGT	A	KM_10	WT	KBrO3
chr7	136355553	CT	C	KM_10	WT	KBrO3
chr7	139021393	CATTAGTTTGAATA	C	KM_10	WT	KBrO3
chr7	144239064	G	GA	KM_10	WT	KBrO3
chr7	146687463	AT	A	KM_10	WT	KBrO3
chr7	148819376	CT	C	KM_10	WT	KBrO3
chr7	149215217	C	CA	KM_10	WT	KBrO3
chrX	8526425	G	GT	KM_10	WT	KBrO3
chrX	12716353	CT	C	KM_10	WT	KBrO3
chrX	14815801	TA	T	KM_10	WT	KBrO3
chrX	23007240	GGT	G	KM_10	WT	KBrO3
chrX	23871440	T	TG	KM_10	WT	KBrO3
chrX	27479904	CA	C	KM_10	WT	KBrO3
chrX	29524833	C	CT	KM_10	WT	KBrO3
chrX	31085301	TGG	T	KM_10	WT	KBrO3
chrX	33671883	TC	T	KM_10	WT	KBrO3
chrX	35177119	GCA	G	KM_10	WT	KBrO3
chrX	38593819	G	GA	KM_10	WT	KBrO3
chrX	38688775	G	GA	KM_10	WT	KBrO3
chrX	41953916	G	GT	KM_10	WT	KBrO3
chrX	43269761	GA	G	KM_10	WT	KBrO3
chrX	45621716	A	AT	KM_10	WT	KBrO3
chrX	51409559	TA	T	KM_10	WT	KBrO3
chrX	65586422	A	AT	KM_10	WT	KBrO3
chrX	67774981	CT	C	KM_10	WT	KBrO3
chrX	67830112	GA	G	KM_10	WT	KBrO3
chrX	72768294	CA	C	KM_10	WT	KBrO3
chrX	74110500	AC	A	KM_10	WT	KBrO3
chrX	80676774	TAC	T	KM_10	WT	KBrO3
chrX	82077355	TC	T	KM_10	WT	KBrO3
chrX	82413547	A	AT	KM_10	WT	KBrO3
chrX	83472022	GA	G	KM_10	WT	KBrO3
chrX	83559828	TA	T	KM_10	WT	KBrO3
chrX	85875800	CA	C	KM_10	WT	KBrO3
chrX	89907271	T	TA	KM_10	WT	KBrO3
chrX	96541040	CT	C	KM_10	WT	KBrO3
chrX	109468797	TA	T	KM_10	WT	KBrO3
chrX	113333952	C	CA	KM_10	WT	KBrO3
chrX	113831038	AG	A	KM_10	WT	KBrO3
chrX	116999867	T	TA	KM_10	WT	KBrO3
chrX	122285863	GAAATTTCTCCA	G	KM_10	WT	KBrO3
chrX	122828013	TA	T	KM_10	WT	KBrO3
chrX	137168276	TA	T	KM_10	WT	KBrO3
chrX	137328639	GA	G	KM_10	WT	KBrO3
chrX	140532394	CT	C	KM_10	WT	KBrO3
chrX	143761059	CT	C	KM_10	WT	KBrO3
chrX	150698824	AG	A	KM_10	WT	KBrO3
chr8	3837982	A	AT	KM_10	WT	KBrO3
chr8	5083457	TA	T	KM_10	WT	KBrO3
chr8	6653922	GT	G	KM_10	WT	KBrO3
chr8	10696652	T	TA	KM_10	WT	KBrO3
chr8	13862322	GT	G	KM_10	WT	KBrO3
chr8	18167140	GA	G	KM_10	WT	KBrO3
chr8	20972680	CT	C	KM_10	WT	KBrO3
chr8	21870752	T	TA	KM_10	WT	KBrO3
chr8	22917031	G	GT	KM_10	WT	KBrO3
chr8	24323219	G	GT	KM_10	WT	KBrO3
chr8	25790319	C	CT	KM_10	WT	KBrO3
chr8	30609411	C	CT	KM_10	WT	KBrO3
chr8	31052289	GT	G	KM_10	WT	KBrO3
chr8	33769183	T	TC	KM_10	WT	KBrO3
chr8	34090890	C	CA	KM_10	WT	KBrO3
chr8	34521019	AT	A	KM_10	WT	KBrO3
chr8	34638156	CT	C	KM_10	WT	KBrO3
chr8	37484112	C	CCT	KM_10	WT	KBrO3
chr8	56270964	GA	G	KM_10	WT	KBrO3
chr8	65444939	AT	A	KM_10	WT	KBrO3
chr8	65865546	TA	T	KM_10	WT	KBrO3
chr8	71181332	AT	A	KM_10	WT	KBrO3
chr8	75626880	TAGA	T	KM_10	WT	KBrO3
chr8	78623934	TGGGAGGCCAAG	T	KM_10	WT	KBrO3
chr8	78704113	GT	G	KM_10	WT	KBrO3
chr8	78913498	T	TG	KM_10	WT	KBrO3
chr8	79753708	CAG	C	KM_10	WT	KBrO3
chr8	79836883	G	GT	KM_10	WT	KBrO3
chr8	84250497	TA	T	KM_10	WT	KBrO3
chr8	85422652	CT	C	KM_10	WT	KBrO3
chr8	88303549	AT	A	KM_10	WT	KBrO3
chr8	91361447	A	AT	KM_10	WT	KBrO3
chr8	97906088	A	AT	KM_10	WT	KBrO3
chr8	99276282	G	GA	KM_10	WT	KBrO3
chr8	102468723	AGCTG	A	KM_10	WT	KBrO3
chr8	114610852	CTG	C	KM_10	WT	KBrO3
chr8	116965563	C	CT	KM_10	WT	KBrO3
chr8	123683390	CTT	C	KM_10	WT	KBrO3
chr8	125160598	GT	G	KM_10	WT	KBrO3
chr8	125896120	C	CAT	KM_10	WT	KBrO3
chr8	132146315	GT	G	KM_10	WT	KBrO3
chr8	135249848	A	AT	KM_10	WT	KBrO3
chr8	137025429	GA	G	KM_10	WT	KBrO3
chr8	138831605	C	CA	KM_10	WT	KBrO3
chr8	139627791	AT	A	KM_10	WT	KBrO3
chr8	140033097	T	TA	KM_10	WT	KBrO3
chr9	6224664	CT	C	KM_10	WT	KBrO3
chr9	7026814	CA	C	KM_10	WT	KBrO3
chr9	8158907	C	CT	KM_10	WT	KBrO3
chr9	10188575	CT	C	KM_10	WT	KBrO3
chr9	10682647	AT	A	KM_10	WT	KBrO3
chr9	10968915	TA	T	KM_10	WT	KBrO3
chr9	17710611	CA	C	KM_10	WT	KBrO3
chr9	22092282	C	CT	KM_10	WT	KBrO3
chr9	26779478	ATCTC	A	KM_10	WT	KBrO3
chr9	28488643	GT	G	KM_10	WT	KBrO3
chr9	30497043	C	CT	KM_10	WT	KBrO3
chr9	30780058	G	GA	KM_10	WT	KBrO3
chr9	37122725	AG	A	KM_10	WT	KBrO3
chr9	40795447	TC	T	KM_10	WT	KBrO3
chr9	44865620	TTC	T	KM_10	WT	KBrO3
chr9	70621357	AT	A	KM_10	WT	KBrO3
chr9	72017321	CT	C	KM_10	WT	KBrO3
chr9	74901758	CGT	C	KM_10	WT	KBrO3
chr9	80759701	TC	T	KM_10	WT	KBrO3
chr9	81242490	TG	T	KM_10	WT	KBrO3
chr9	81648882	TAC	T	KM_10	WT	KBrO3
chr9	90596262	CA	C	KM_10	WT	KBrO3
chr9	93660703	TCCCAG	T	KM_10	WT	KBrO3
chr9	95629053	GA	G	KM_10	WT	KBrO3
chr9	105324367	TA	T	KM_10	WT	KBrO3
chr9	108449350	CTGTGG	C	KM_10	WT	KBrO3
chr9	111104963	CAAAAAATT	C	KM_10	WT	KBrO3
chr9	111141263	ACTT	A	KM_10	WT	KBrO3
chr9	113357320	G	GT	KM_10	WT	KBrO3
chr9	116772021	CA	C	KM_10	WT	KBrO3
chr9	118391816	ACT	A	KM_10	WT	KBrO3
chr9	125765210	CG	C	KM_10	WT	KBrO3
chr9	129377443	TCGAGGCC	T	KM_10	WT	KBrO3
chr9	130596857	TA	T	KM_10	WT	KBrO3
chr9	133434355	CA	C	KM_10	WT	KBrO3
chr9	134246799	T	TG	KM_10	WT	KBrO3
chr9	134926975	TC	T	KM_10	WT	KBrO3
chr9	135703413	GT	G	KM_10	WT	KBrO3
chr9	139511046	AG	A	KM_10	WT	KBrO3
chr10	5105073	C	CA	KM_10	WT	KBrO3
chr10	11638880	TA	T	KM_10	WT	KBrO3
chr10	11972612	C	CA	KM_10	WT	KBrO3
chr10	18445230	TTA	T	KM_10	WT	KBrO3
chr10	19118831	GT	G	KM_10	WT	KBrO3
chr10	19817741	CT	C	KM_10	WT	KBrO3
chr10	21432795	G	GA	KM_10	WT	KBrO3
chr10	22250131	AT	A	KM_10	WT	KBrO3
chr10	22646135	CTG	C	KM_10	WT	KBrO3
chr10	24030318	A	AT	KM_10	WT	KBrO3
chr10	31055127	TG	T	KM_10	WT	KBrO3
chr10	34015671	TA	T	KM_10	WT	KBrO3
chr10	36537680	AG	A	KM_10	WT	KBrO3
chr10	38188377	AC	A	KM_10	WT	KBrO3
chr10	45699984	GA	G	KM_10	WT	KBrO3
chr10	54410507	C	CT	KM_10	WT	KBrO3
chr10	56826753	CT	C	KM_10	WT	KBrO3
chr10	58488641	G	GT	KM_10	WT	KBrO3
chr10	60027239	CG	C	KM_10	WT	KBrO3
chr10	63936395	C	CA	KM_10	WT	KBrO3
chr10	65234463	GC	G	KM_10	WT	KBrO3
chr10	65663444	T	TGA	KM_10	WT	KBrO3
chr10	73863080	T	TA	KM_10	WT	KBrO3
chr10	78619136	GA	G	KM_10	WT	KBrO3
chr10	78825927	AG	A	KM_10	WT	KBrO3
chr10	84385057	G	GA	KM_10	WT	KBrO3
chr10	86190564	GC	G	KM_10	WT	KBrO3
chr10	86402770	G	GA	KM_10	WT	KBrO3
chr10	86977592	G	GA	KM_10	WT	KBrO3
chr10	87480390	CA	C	KM_10	WT	KBrO3
chr10	87878114	TA	T	KM_10	WT	KBrO3
chr10	92531262	GA	G	KM_10	WT	KBrO3
chr10	93924084	T	TA	KM_10	WT	KBrO3
chr10	98955031	TCCAG	T	KM_10	WT	KBrO3
chr10	99066547	CG	C	KM_10	WT	KBrO3
chr10	99803599	G	GA	KM_10	WT	KBrO3
chr10	100741797	CT	C	KM_10	WT	KBrO3
chr10	103554302	A	AT	KM_10	WT	KBrO3
chr10	106458013	TACAGAG	T	KM_10	WT	KBrO3
chr10	106473106	GA	G	KM_10	WT	KBrO3
chr10	107629359	CA	C	KM_10	WT	KBrO3
chr10	109338816	A	AT	KM_10	WT	KBrO3
chr10	109550365	CT	C	KM_10	WT	KBrO3
chr10	110244239	C	CT	KM_10	WT	KBrO3
chr10	110846814	TA	T	KM_10	WT	KBrO3
chr10	112868069	G	GC	KM_10	WT	KBrO3
chr10	116436240	AG	A	KM_10	WT	KBrO3
chr10	117637058	GA	G	KM_10	WT	KBrO3
chr10	119254632	C	CA	KM_10	WT	KBrO3
chr10	124531909	TA	T	KM_10	WT	KBrO3
chr10	126716663	C	CTA	KM_10	WT	KBrO3
chr10	132723057	CG	C	KM_10	WT	KBrO3
chr11	1954315	CA	C	KM_10	WT	KBrO3
chr11	5559730	ATGC	A	KM_10	WT	KBrO3
chr11	10984954	TG	T	KM_10	WT	KBrO3
chr11	10989145	AT	A	KM_10	WT	KBrO3
chr11	20901564	A	AT	KM_10	WT	KBrO3
chr11	23604799	TC	T	KM_10	WT	KBrO3
chr11	29063802	T	TA	KM_10	WT	KBrO3
chr11	29766171	ATG	A	KM_10	WT	KBrO3
chr11	32333506	C	CA	KM_10	WT	KBrO3
chr11	36791224	GAAA	G	KM_10	WT	KBrO3
chr11	40004753	AT	A	KM_10	WT	KBrO3
chr11	41023162	TA	T	KM_10	WT	KBrO3
chr11	41977010	CT	C	KM_10	WT	KBrO3
chr11	49726011	GT	G	KM_10	WT	KBrO3
chr11	50296579	AT	A	KM_10	WT	KBrO3
chr11	57506005	TC	T	KM_10	WT	KBrO3
chr11	57983667	CT	C	KM_10	WT	KBrO3
chr11	60364671	T	TA	KM_10	WT	KBrO3
chr11	67710338	C	CA	KM_10	WT	KBrO3
chr11	70314263	CT	C	KM_10	WT	KBrO3
chr11	78481177	C	CT	KM_10	WT	KBrO3
chr11	80714649	GA	G	KM_10	WT	KBrO3
chr11	82237550	GA	G	KM_10	WT	KBrO3
chr11	87035643	A	AT	KM_10	WT	KBrO3
chr11	88755051	GA	G	KM_10	WT	KBrO3
chr11	95551275	TA	T	KM_10	WT	KBrO3
chr11	98467322	AT	A	KM_10	WT	KBrO3
chr11	98492723	AT	A	KM_10	WT	KBrO3
chr11	100533686	GA	G	KM_10	WT	KBrO3
chr11	101168305	GA	G	KM_10	WT	KBrO3
chr11	101901435	GA	G	KM_10	WT	KBrO3
chr11	109373137	AAT	A	KM_10	WT	KBrO3
chr11	110033973	CATTTTT	C	KM_10	WT	KBrO3
chr11	110505665	GT	G	KM_10	WT	KBrO3
chr11	112269860	AT	A	KM_10	WT	KBrO3
chr11	115448455	AG	A	KM_10	WT	KBrO3
chr11	115649396	ACCC	A	KM_10	WT	KBrO3
chr11	118603485	T	TA	KM_10	WT	KBrO3
chr11	120901581	AT	A	KM_10	WT	KBrO3
chr11	122929246	ACTCTAGTTT	A	KM_10	WT	KBrO3
chr11	123695972	GT	G	KM_10	WT	KBrO3
chr11	125050413	GC	G	KM_10	WT	KBrO3
chr11	127195780	TA	T	KM_10	WT	KBrO3
chr11	128407616	TA	T	KM_10	WT	KBrO3
chr12	10673985	GT	G	KM_10	WT	KBrO3
chr12	10843906	ATC	A	KM_10	WT	KBrO3
chr12	13798377	GT	G	KM_10	WT	KBrO3
chr12	16090607	C	CT	KM_10	WT	KBrO3
chr12	16481574	AG	A	KM_10	WT	KBrO3
chr12	16928958	AC	A	KM_10	WT	KBrO3
chr12	17473352	GA	G	KM_10	WT	KBrO3
chr12	18205489	G	GTA	KM_10	WT	KBrO3
chr12	20380074	T	TA	KM_10	WT	KBrO3
chr12	21044247	AT	A	KM_10	WT	KBrO3
chr12	25107840	AT	A	KM_10	WT	KBrO3
chr12	29311045	AT	A	KM_10	WT	KBrO3
chr12	31841366	CT	C	KM_10	WT	KBrO3
chr12	40380501	C	CA	KM_10	WT	KBrO3
chr12	42405076	TC	T	KM_10	WT	KBrO3
chr12	50968957	AC	A	KM_10	WT	KBrO3
chr12	55089223	C	CATAT	KM_10	WT	KBrO3
chr12	55112895	CA	C	KM_10	WT	KBrO3
chr12	62364625	GA	G	KM_10	WT	KBrO3
chr12	63841455	C	CT	KM_10	WT	KBrO3
chr12	66105541	GA	G	KM_10	WT	KBrO3
chr12	66566874	AG	A	KM_10	WT	KBrO3
chr12	67234038	GCTTTCCAT	G	KM_10	WT	KBrO3
chr12	69654030	GA	G	KM_10	WT	KBrO3
chr12	76687144	ATG	A	KM_10	WT	KBrO3
chr12	84833751	G	GT	KM_10	WT	KBrO3
chr12	90276311	GT	G	KM_10	WT	KBrO3
chr12	98335377	A	AG	KM_10	WT	KBrO3
chr12	99287819	A	ACTCTCTGC	KM_10	WT	KBrO3
chr12	100040767	GA	G	KM_10	WT	KBrO3
chr12	111012766	TA	T	KM_10	WT	KBrO3
chr12	112380252	AT	A	KM_10	WT	KBrO3
chr12	113001340	T	TC	KM_10	WT	KBrO3
chr12	114478389	A	AT	KM_10	WT	KBrO3
chr12	114589437	CATATT	C	KM_10	WT	KBrO3
chr12	118906252	A	ATTTTT	KM_10	WT	KBrO3
chr12	122299241	C	CA	KM_10	WT	KBrO3
chr12	123202945	CA	C	KM_10	WT	KBrO3
chr12	126715588	GTACAAAA	G	KM_10	WT	KBrO3
chr12	132886923	AG	A	KM_10	WT	KBrO3
chr13	19243073	CA	C	KM_10	WT	KBrO3
chr13	21651531	TC	T	KM_10	WT	KBrO3
chr13	22310820	TCACAGAG	T	KM_10	WT	KBrO3
chr13	26131214	GT	G	KM_10	WT	KBrO3
chr13	28686740	CA	C	KM_10	WT	KBrO3
chr13	28875309	GA	G	KM_10	WT	KBrO3
chr13	29081141	T	TG	KM_10	WT	KBrO3
chr13	32614891	G	GT	KM_10	WT	KBrO3
chr13	32717265	C	CTTGT	KM_10	WT	KBrO3
chr13	34411562	GCCTATTC	G	KM_10	WT	KBrO3
chr13	35482875	TACAGGC	T	KM_10	WT	KBrO3
chr13	40017041	TA	T	KM_10	WT	KBrO3
chr13	40365712	G	GA	KM_10	WT	KBrO3
chr13	41194374	GA	G	KM_10	WT	KBrO3
chr13	41237349	T	TA	KM_10	WT	KBrO3
chr13	42251293	GCT	G	KM_10	WT	KBrO3
chr13	43576717	GT	G	KM_10	WT	KBrO3
chr13	44352675	GA	G	KM_10	WT	KBrO3
chr13	44409126	GCTATAAA	G	KM_10	WT	KBrO3
chr13	44669101	C	CA	KM_10	WT	KBrO3
chr13	44674723	C	CT	KM_10	WT	KBrO3
chr13	51495569	ATTCTT	A	KM_10	WT	KBrO3
chr13	51578578	GC	G	KM_10	WT	KBrO3
chr13	56819942	G	GT	KM_10	WT	KBrO3
chr13	57419208	AT	A	KM_10	WT	KBrO3
chr13	59454799	GA	G	KM_10	WT	KBrO3
chr13	59821659	CT	C	KM_10	WT	KBrO3
chr13	62145326	A	ATG	KM_10	WT	KBrO3
chr13	62815125	G	GA	KM_10	WT	KBrO3
chr13	65266643	TA	T	KM_10	WT	KBrO3
chr13	70401736	GC	G	KM_10	WT	KBrO3
chr13	76007166	G	GA	KM_10	WT	KBrO3
chr13	76781652	T	TC	KM_10	WT	KBrO3
chr13	78795413	G	GTA	KM_10	WT	KBrO3
chr13	85569712	TTG	T	KM_10	WT	KBrO3
chr13	90199010	CA	C	KM_10	WT	KBrO3
chr13	98108525	G	GA	KM_10	WT	KBrO3
chr13	98258277	GA	G	KM_10	WT	KBrO3
chr13	98877377	GA	G	KM_10	WT	KBrO3
chr13	99445098	CA	C	KM_10	WT	KBrO3
chr13	106743455	A	AG	KM_10	WT	KBrO3
chr13	107140685	CGT	C	KM_10	WT	KBrO3
chr13	107195473	GC	G	KM_10	WT	KBrO3
chr13	110607441	GTTT	G	KM_10	WT	KBrO3
chr13	111944359	TCC	T	KM_10	WT	KBrO3
chr13	114917603	AT	A	KM_10	WT	KBrO3
chr14	21795587	A	ATTT	KM_10	WT	KBrO3
chr14	22033864	GT	G	KM_10	WT	KBrO3
chr14	22123968	CT	C	KM_10	WT	KBrO3
chr14	22604444	G	GA	KM_10	WT	KBrO3
chr14	30029555	CA	C	KM_10	WT	KBrO3
chr14	43284421	C	CT	KM_10	WT	KBrO3
chr14	48676784	CA	C	KM_10	WT	KBrO3
chr14	50404714	GA	G	KM_10	WT	KBrO3
chr14	53510150	C	CT	KM_10	WT	KBrO3
chr14	53703354	CA	C	KM_10	WT	KBrO3
chr14	64736564	TA	T	KM_10	WT	KBrO3
chr14	65283260	C	CA	KM_10	WT	KBrO3
chr14	69494300	TGC	T	KM_10	WT	KBrO3
chr14	70889342	CA	C	KM_10	WT	KBrO3
chr14	71129933	TG	T	KM_10	WT	KBrO3
chr14	71621348	TG	T	KM_10	WT	KBrO3
chr14	73953900	AG	A	KM_10	WT	KBrO3
chr14	75003863	G	GA	KM_10	WT	KBrO3
chr14	80801799	GT	G	KM_10	WT	KBrO3
chr14	83656858	CA	C	KM_10	WT	KBrO3
chr14	84340288	GT	G	KM_10	WT	KBrO3
chr14	86842278	A	AAC	KM_10	WT	KBrO3
chr14	87877282	C	CT	KM_10	WT	KBrO3
chr14	92257934	G	GA	KM_10	WT	KBrO3
chr14	93633905	G	GT	KM_10	WT	KBrO3
chr14	96388216	TG	T	KM_10	WT	KBrO3
chr14	97753616	CT	C	KM_10	WT	KBrO3
chr14	101770658	AG	A	KM_10	WT	KBrO3
chr14	102836413	CT	C	KM_10	WT	KBrO3
chr14	107029375	AT	A	KM_10	WT	KBrO3
chr15	20032517	CAAAAG	C	KM_10	WT	KBrO3
chr15	28264737	TG	T	KM_10	WT	KBrO3
chr15	30814763	AG	A	KM_10	WT	KBrO3
chr15	31121783	GT	G	KM_10	WT	KBrO3
chr15	35890652	AT	A	KM_10	WT	KBrO3
chr15	40967499	CAT	C	KM_10	WT	KBrO3
chr15	46160911	AG	A	KM_10	WT	KBrO3
chr15	47533895	GA	G	KM_10	WT	KBrO3
chr15	52295515	AC	A	KM_10	WT	KBrO3
chr15	56872864	AGT	A	KM_10	WT	KBrO3
chr15	59254006	GT	G	KM_10	WT	KBrO3
chr15	74960589	AT	A	KM_10	WT	KBrO3
chr15	77475501	CA	C	KM_10	WT	KBrO3
chr15	79821286	G	GA	KM_10	WT	KBrO3
chr15	81939665	GT	G	KM_10	WT	KBrO3
chr15	89249614	T	TC	KM_10	WT	KBrO3
chr15	91169843	CT	C	KM_10	WT	KBrO3
chr15	100095456	AC	A	KM_10	WT	KBrO3
chr15	101032245	AT	A	KM_10	WT	KBrO3
chr15	101555174	TG	T	KM_10	WT	KBrO3
chr16	11579537	TC	T	KM_10	WT	KBrO3
chr16	21577148	TA	T	KM_10	WT	KBrO3
chr16	23370723	TC	T	KM_10	WT	KBrO3
chr16	23917673	A	AT	KM_10	WT	KBrO3
chr16	30167015	C	CA	KM_10	WT	KBrO3
chr16	34672237	C	CA	KM_10	WT	KBrO3
chr16	49658074	TAAC	T	KM_10	WT	KBrO3
chr16	52314270	TA	T	KM_10	WT	KBrO3
chr16	58796418	AT	A	KM_10	WT	KBrO3
chr16	59553315	GA	G	KM_10	WT	KBrO3
chr16	64038689	TA	T	KM_10	WT	KBrO3
chr16	64069938	CTGTAAA	C	KM_10	WT	KBrO3
chr16	64294630	TG	T	KM_10	WT	KBrO3
chr16	74100915	GA	G	KM_10	WT	KBrO3
chr16	74661230	CA	C	KM_10	WT	KBrO3
chr16	75273474	CA	C	KM_10	WT	KBrO3
chr16	75381093	TCAGCTGGG	T	KM_10	WT	KBrO3
chr16	77998805	A	AT	KM_10	WT	KBrO3
chr16	79723673	AT	A	KM_10	WT	KBrO3
chr16	81287155	CA	C	KM_10	WT	KBrO3
chr16	89602918	CGGGTG	C	KM_10	WT	KBrO3
chr16	89891152	AT	A	KM_10	WT	KBrO3
chr17	3070272	C	CT	KM_10	WT	KBrO3
chr17	3441876	T	TA	KM_10	WT	KBrO3
chr17	4049357	TACAGG	T	KM_10	WT	KBrO3
chr17	8545952	C	CT	KM_10	WT	KBrO3
chr17	12665007	CT	C	KM_10	WT	KBrO3
chr17	21853019	C	CA	KM_10	WT	KBrO3
chr17	33550425	A	AT	KM_10	WT	KBrO3
chr17	35929289	AT	A	KM_10	WT	KBrO3
chr17	52840393	TAA	T	KM_10	WT	KBrO3
chr17	52909173	C	CA	KM_10	WT	KBrO3
chr17	53288614	AT	A	KM_10	WT	KBrO3
chr17	66711882	TA	T	KM_10	WT	KBrO3
chr17	67422935	AT	A	KM_10	WT	KBrO3
chr18	373589	TGG	T	KM_10	WT	KBrO3
chr18	4274072	CT	C	KM_10	WT	KBrO3
chr18	11690460	A	AT	KM_10	WT	KBrO3
chr18	13089579	G	GTGTCTTGA	KM_10	WT	KBrO3
chr18	14853826	C	CA	KM_10	WT	KBrO3
chr18	23216711	CT	C	KM_10	WT	KBrO3
chr18	26131593	CT	C	KM_10	WT	KBrO3
chr18	27333977	C	CTATATA	KM_10	WT	KBrO3
chr18	27747269	G	GA	KM_10	WT	KBrO3
chr18	28264747	TG	T	KM_10	WT	KBrO3
chr18	29453017	GT	G	KM_10	WT	KBrO3
chr18	32506373	C	CA	KM_10	WT	KBrO3
chr18	32822987	AC	A	KM_10	WT	KBrO3
chr18	35649260	AT	A	KM_10	WT	KBrO3
chr18	38662139	C	CA	KM_10	WT	KBrO3
chr18	41447651	AT	A	KM_10	WT	KBrO3
chr18	48253107	AT	A	KM_10	WT	KBrO3
chr18	50591296	ATTTTTTTC	A	KM_10	WT	KBrO3
chr18	51976820	TG	T	KM_10	WT	KBrO3
chr18	57153135	AT	A	KM_10	WT	KBrO3
chr18	58448558	A	AAT	KM_10	WT	KBrO3
chr18	64258423	A	ATC	KM_10	WT	KBrO3
chr18	67138821	G	GT	KM_10	WT	KBrO3
chr18	68261510	CT	C	KM_10	WT	KBrO3
chr18	75592771	C	CA	KM_10	WT	KBrO3
chr20	3046692	CT	C	KM_10	WT	KBrO3
chr20	3294741	CT	C	KM_10	WT	KBrO3
chr20	6596816	TG	T	KM_10	WT	KBrO3
chr20	7179310	AT	A	KM_10	WT	KBrO3
chr20	7659592	TA	T	KM_10	WT	KBrO3
chr20	12843828	GCTTCCCA	G	KM_10	WT	KBrO3
chr20	15466813	GA	G	KM_10	WT	KBrO3
chr20	19233287	CG	C	KM_10	WT	KBrO3
chr20	23653190	C	CAT	KM_10	WT	KBrO3
chr20	29963756	GA	G	KM_10	WT	KBrO3
chr20	31724473	T	TA	KM_10	WT	KBrO3
chr20	34196089	CA	C	KM_10	WT	KBrO3
chr20	38132669	AT	A	KM_10	WT	KBrO3
chr20	48049349	AG	A	KM_10	WT	KBrO3
chr20	49454402	CA	C	KM_10	WT	KBrO3
chr20	50279099	AT	A	KM_10	WT	KBrO3
chr20	54541041	ATGCT	A	KM_10	WT	KBrO3
chr20	57539537	TA	T	KM_10	WT	KBrO3
chr19	5753572	CA	C	KM_10	WT	KBrO3
chr19	12188645	A	AT	KM_10	WT	KBrO3
chr19	13295868	CGT	C	KM_10	WT	KBrO3
chr19	14968026	AT	A	KM_10	WT	KBrO3
chr19	16139938	AG	A	KM_10	WT	KBrO3
chr19	17782899	AC	A	KM_10	WT	KBrO3
chr19	18953508	T	TA	KM_10	WT	KBrO3
chr19	24565357	C	CT	KM_10	WT	KBrO3
chr19	29373801	GCCTCCTTC	G	KM_10	WT	KBrO3
chr19	30658204	GC	G	KM_10	WT	KBrO3
chr19	36080932	C	CA	KM_10	WT	KBrO3
chr19	38683819	T	TA	KM_10	WT	KBrO3
chr19	48343825	A	AT	KM_10	WT	KBrO3
chr19	50786382	A	AT	KM_10	WT	KBrO3
chr19	51505310	TGAGGGAG	T	KM_10	WT	KBrO3
chr19	53012048	CA	C	KM_10	WT	KBrO3
chr19	54673131	CA	C	KM_10	WT	KBrO3
chr19	54715991	GT	G	KM_10	WT	KBrO3
chr19	58629474	TG	T	KM_10	WT	KBrO3
chr22	16169082	CT	C	KM_10	WT	KBrO3
chr22	17093448	GT	G	KM_10	WT	KBrO3
chr22	22627974	CA	C	KM_10	WT	KBrO3
chr22	25559140	CAA	C	KM_10	WT	KBrO3
chr22	25726145	AT	A	KM_10	WT	KBrO3
chr22	27050975	CA	C	KM_10	WT	KBrO3
chr22	30113602	G	GA	KM_10	WT	KBrO3
chr22	41434529	CTA	C	KM_10	WT	KBrO3
chr22	43818955	GCCTCAC	G	KM_10	WT	KBrO3
chr22	45414343	GA	G	KM_10	WT	KBrO3
chr22	45666860	GC	G	KM_10	WT	KBrO3
chr22	45772455	C	CA	KM_10	WT	KBrO3
chr22	45812144	AT	A	KM_10	WT	KBrO3
chr22	46831797	CATGTTGG	C	KM_10	WT	KBrO3
chr22	46876720	CT	C	KM_10	WT	KBrO3
chr22	48334578	C	CA	KM_10	WT	KBrO3
chr21	9727788	A	ATTTT	KM_10	WT	KBrO3
chr21	14476334	C	CA	KM_10	WT	KBrO3
chr21	15742658	TA	T	KM_10	WT	KBrO3
chr21	17032220	ACTGC	A	KM_10	WT	KBrO3
chr21	18630954	AT	A	KM_10	WT	KBrO3
chr21	22880911	T	TA	KM_10	WT	KBrO3
chr21	25933529	CT	C	KM_10	WT	KBrO3
chr21	28761470	A	AT	KM_10	WT	KBrO3
chr21	30236412	C	CAG	KM_10	WT	KBrO3
chr21	31086528	GT	G	KM_10	WT	KBrO3
chr21	34108868	CT	C	KM_10	WT	KBrO3
chr21	35896610	CA	C	KM_10	WT	KBrO3
chr21	38087384	A	AT	KM_10	WT	KBrO3
chr21	45087557	G	GA	KM_10	WT	KBrO3
chr21	48019933	CT	C	KM_10	WT	KBrO3
chr17_ctg5_hap1	486390	TG	T	KM_10	WT	KBrO3
chrUn_gl000212	9127	AG	A	KM_10	WT	KBrO3
chr1	1595825	G	T	KM_10	WT	KBrO3
chr1	1664039	G	T	KM_10	WT	KBrO3
chr1	1997942	C	A	KM_10	WT	KBrO3
chr1	2189426	C	A	KM_10	WT	KBrO3
chr1	2410171	C	A	KM_10	WT	KBrO3
chr1	2695488	C	A	KM_10	WT	KBrO3
chr1	2726510	G	T	KM_10	WT	KBrO3
chr1	2911607	G	T	KM_10	WT	KBrO3
chr1	2924982	C	A	KM_10	WT	KBrO3
chr1	2969838	G	A	KM_10	WT	KBrO3
chr1	3012244	C	A	KM_10	WT	KBrO3
chr1	3013212	C	A	KM_10	WT	KBrO3
chr1	3162571	G	T	KM_10	WT	KBrO3
chr1	3196246	C	A	KM_10	WT	KBrO3
chr1	3208622	C	A	KM_10	WT	KBrO3
chr1	3243145	G	T	KM_10	WT	KBrO3
chr1	3266630	C	A	KM_10	WT	KBrO3
chr1	3327206	G	T	KM_10	WT	KBrO3
chr1	3364767	C	T	KM_10	WT	KBrO3
chr1	3472388	C	A	KM_10	WT	KBrO3
chr1	3484131	C	A	KM_10	WT	KBrO3
chr1	3501027	C	A	KM_10	WT	KBrO3
chr1	4072199	G	T	KM_10	WT	KBrO3
chr1	4075760	C	A	KM_10	WT	KBrO3
chr1	4115945	A	C	KM_10	WT	KBrO3
chr1	4123637	C	A	KM_10	WT	KBrO3
chr1	4132757	C	A	KM_10	WT	KBrO3
chr1	4210964	G	T	KM_10	WT	KBrO3
chr1	4257178	G	T	KM_10	WT	KBrO3
chr1	4288760	C	A	KM_10	WT	KBrO3
chr1	4363880	C	A	KM_10	WT	KBrO3
chr1	4396687	G	T	KM_10	WT	KBrO3
chr1	4422285	G	T	KM_10	WT	KBrO3
chr1	4438787	A	C	KM_10	WT	KBrO3
chr1	4446559	C	A	KM_10	WT	KBrO3
chr1	4458697	G	T	KM_10	WT	KBrO3
chr1	4527183	G	T	KM_10	WT	KBrO3
chr1	4528149	G	T	KM_10	WT	KBrO3
chr1	4563229	G	T	KM_10	WT	KBrO3
chr1	4608363	C	A	KM_10	WT	KBrO3
chr1	4646506	G	A	KM_10	WT	KBrO3
chr1	4652463	C	A	KM_10	WT	KBrO3
chr1	4750547	C	A	KM_10	WT	KBrO3
chr1	4829060	G	T	KM_10	WT	KBrO3
chr1	4856161	C	A	KM_10	WT	KBrO3
chr1	4915961	A	G	KM_10	WT	KBrO3
chr1	4950278	G	T	KM_10	WT	KBrO3
chr1	4972723	C	A	KM_10	WT	KBrO3
chr1	5034440	G	T	KM_10	WT	KBrO3
chr1	5102618	G	T	KM_10	WT	KBrO3
chr1	5167130	G	T	KM_10	WT	KBrO3
chr1	5200327	G	T	KM_10	WT	KBrO3
chr1	5211479	C	A	KM_10	WT	KBrO3
chr1	5400727	C	A	KM_10	WT	KBrO3
chr1	5407153	G	T	KM_10	WT	KBrO3
chr1	5506249	G	T	KM_10	WT	KBrO3
chr1	5639054	G	T	KM_10	WT	KBrO3
chr1	5781708	G	T	KM_10	WT	KBrO3
chr1	5904135	G	T	KM_10	WT	KBrO3
chr1	5930055	C	T	KM_10	WT	KBrO3
chr1	6201392	G	T	KM_10	WT	KBrO3
chr1	6342056	T	G	KM_10	WT	KBrO3
chr1	6370456	C	T	KM_10	WT	KBrO3
chr1	6732818	C	A	KM_10	WT	KBrO3
chr1	6977588	C	A	KM_10	WT	KBrO3
chr1	7096206	G	T	KM_10	WT	KBrO3
chr1	7096877	G	T	KM_10	WT	KBrO3
chr1	7181126	G	T	KM_10	WT	KBrO3
chr1	7332840	G	T	KM_10	WT	KBrO3
chr1	7422467	G	T	KM_10	WT	KBrO3
chr1	7426417	C	A	KM_10	WT	KBrO3
chr1	7448554	C	G	KM_10	WT	KBrO3
chr1	7517651	C	A	KM_10	WT	KBrO3
chr1	7524375	G	T	KM_10	WT	KBrO3
chr1	7545399	A	G	KM_10	WT	KBrO3
chr1	7584853	G	T	KM_10	WT	KBrO3
chr1	7735923	G	T	KM_10	WT	KBrO3
chr1	7793025	G	T	KM_10	WT	KBrO3
chr1	7978416	G	T	KM_10	WT	KBrO3
chr1	8043762	G	T	KM_10	WT	KBrO3
chr1	8068604	T	C	KM_10	WT	KBrO3
chr1	8183027	G	C	KM_10	WT	KBrO3
chr1	8186916	G	T	KM_10	WT	KBrO3
chr1	8408586	G	T	KM_10	WT	KBrO3
chr1	8703077	G	T	KM_10	WT	KBrO3
chr1	8775293	G	T	KM_10	WT	KBrO3
chr1	8972093	G	T	KM_10	WT	KBrO3
chr1	8987014	C	A	KM_10	WT	KBrO3
chr1	9132749	C	A	KM_10	WT	KBrO3
chr1	9178846	C	A	KM_10	WT	KBrO3
chr1	9390656	C	A	KM_10	WT	KBrO3
chr1	9498044	C	T	KM_10	WT	KBrO3
chr1	9698475	C	A	KM_10	WT	KBrO3
chr1	10436307	C	A	KM_10	WT	KBrO3
chr1	10725303	C	A	KM_10	WT	KBrO3
chr1	10741313	C	A	KM_10	WT	KBrO3
chr1	10850258	G	T	KM_10	WT	KBrO3
chr1	10882100	C	A	KM_10	WT	KBrO3
chr1	10921168	G	A	KM_10	WT	KBrO3
chr1	11429625	C	A	KM_10	WT	KBrO3
chr1	11566605	T	C	KM_10	WT	KBrO3
chr1	11585344	G	C	KM_10	WT	KBrO3
chr1	11632724	C	A	KM_10	WT	KBrO3
chr1	11661678	G	T	KM_10	WT	KBrO3
chr1	11682714	A	T	KM_10	WT	KBrO3
chr1	11691572	A	C	KM_10	WT	KBrO3
chr1	11694702	G	A	KM_10	WT	KBrO3
chr1	11984567	C	A	KM_10	WT	KBrO3
chr1	12283582	G	T	KM_10	WT	KBrO3
chr1	12597245	C	A	KM_10	WT	KBrO3
chr1	12741964	A	C	KM_10	WT	KBrO3
chr1	12824991	T	C	KM_10	WT	KBrO3
chr1	12846680	G	T	KM_10	WT	KBrO3
chr1	12867589	G	T	KM_10	WT	KBrO3
chr1	12879583	G	T	KM_10	WT	KBrO3
chr1	13197689	C	A	KM_10	WT	KBrO3
chr1	13799979	G	T	KM_10	WT	KBrO3
chr1	13815351	C	A	KM_10	WT	KBrO3
chr1	13856219	G	T	KM_10	WT	KBrO3
chr1	13888272	C	A	KM_10	WT	KBrO3
chr1	13892369	C	A	KM_10	WT	KBrO3
chr1	13919754	G	T	KM_10	WT	KBrO3
chr1	13930367	C	A	KM_10	WT	KBrO3
chr1	13947631	G	T	KM_10	WT	KBrO3
chr1	13953371	C	A	KM_10	WT	KBrO3
chr1	13962490	C	A	KM_10	WT	KBrO3
chr1	14014527	T	A	KM_10	WT	KBrO3
chr1	14034565	G	C	KM_10	WT	KBrO3
chr1	14039757	C	A	KM_10	WT	KBrO3
chr1	14175306	G	T	KM_10	WT	KBrO3
chr1	14178120	C	A	KM_10	WT	KBrO3
chr1	14182505	G	T	KM_10	WT	KBrO3
chr1	14217183	C	A	KM_10	WT	KBrO3
chr1	14231234	G	C	KM_10	WT	KBrO3
chr1	14236805	C	A	KM_10	WT	KBrO3
chr1	14277061	G	T	KM_10	WT	KBrO3
chr1	14353523	G	T	KM_10	WT	KBrO3
chr1	14388525	A	C	KM_10	WT	KBrO3
chr1	14394353	G	T	KM_10	WT	KBrO3
chr1	14691063	C	A	KM_10	WT	KBrO3
chr1	14857585	A	C	KM_10	WT	KBrO3
chr1	14905833	C	A	KM_10	WT	KBrO3
chr1	14968079	C	A	KM_10	WT	KBrO3
chr1	14969067	G	T	KM_10	WT	KBrO3
chr1	15025762	C	A	KM_10	WT	KBrO3
chr1	15152174	C	A	KM_10	WT	KBrO3
chr1	15169539	C	A	KM_10	WT	KBrO3
chr1	15172795	C	A	KM_10	WT	KBrO3
chr1	15188422	G	T	KM_10	WT	KBrO3
chr1	15240895	G	T	KM_10	WT	KBrO3
chr1	15350071	C	A	KM_10	WT	KBrO3
chr1	15799114	C	A	KM_10	WT	KBrO3
chr1	15824694	C	A	KM_10	WT	KBrO3
chr1	15887185	A	C	KM_10	WT	KBrO3
chr1	15936038	G	T	KM_10	WT	KBrO3
chr1	15942231	T	C	KM_10	WT	KBrO3
chr1	16814061	C	A	KM_10	WT	KBrO3
chr1	16852635	G	T	KM_10	WT	KBrO3
chr1	17106118	G	T	KM_10	WT	KBrO3
chr1	17107405	T	C	KM_10	WT	KBrO3
chr1	17247073	G	T	KM_10	WT	KBrO3
chr1	17652774	G	T	KM_10	WT	KBrO3
chr1	18375659	G	T	KM_10	WT	KBrO3
chr1	18377707	C	A	KM_10	WT	KBrO3
chr1	18452197	C	A	KM_10	WT	KBrO3
chr1	18495197	C	A	KM_10	WT	KBrO3
chr1	18508081	C	A	KM_10	WT	KBrO3
chr1	18629084	C	A	KM_10	WT	KBrO3
chr1	18632470	C	A	KM_10	WT	KBrO3
chr1	18672577	C	A	KM_10	WT	KBrO3
chr1	18707395	C	A	KM_10	WT	KBrO3
chr1	18854754	T	A	KM_10	WT	KBrO3
chr1	18872536	C	A	KM_10	WT	KBrO3
chr1	18877714	C	A	KM_10	WT	KBrO3
chr1	18926485	C	A	KM_10	WT	KBrO3
chr1	18988891	C	A	KM_10	WT	KBrO3
chr1	19030260	T	G	KM_10	WT	KBrO3
chr1	19138255	C	A	KM_10	WT	KBrO3
chr1	19140233	C	A	KM_10	WT	KBrO3
chr1	19190827	T	A	KM_10	WT	KBrO3
chr1	19384681	G	T	KM_10	WT	KBrO3
chr1	19394985	C	G	KM_10	WT	KBrO3
chr1	19855563	C	A	KM_10	WT	KBrO3
chr1	20035776	C	A	KM_10	WT	KBrO3
chr1	20260484	C	A	KM_10	WT	KBrO3
chr1	20300801	C	A	KM_10	WT	KBrO3
chr1	20321101	A	C	KM_10	WT	KBrO3
chr1	20360877	G	T	KM_10	WT	KBrO3
chr1	20378457	G	T	KM_10	WT	KBrO3
chr1	20499586	C	A	KM_10	WT	KBrO3
chr1	20568452	G	T	KM_10	WT	KBrO3
chr1	20641078	G	T	KM_10	WT	KBrO3
chr1	20869314	C	A	KM_10	WT	KBrO3
chr1	20954800	C	A	KM_10	WT	KBrO3
chr1	21159703	C	A	KM_10	WT	KBrO3
chr1	21364226	G	C	KM_10	WT	KBrO3
chr1	21507946	G	T	KM_10	WT	KBrO3
chr1	21532276	C	A	KM_10	WT	KBrO3
chr1	21873409	G	T	KM_10	WT	KBrO3
chr1	21905101	G	T	KM_10	WT	KBrO3
chr1	21980813	G	T	KM_10	WT	KBrO3
chr1	22153513	C	A	KM_10	WT	KBrO3
chr1	22468119	C	A	KM_10	WT	KBrO3
chr1	22474829	C	A	KM_10	WT	KBrO3
chr1	22523713	C	A	KM_10	WT	KBrO3
chr1	22549784	C	A	KM_10	WT	KBrO3
chr1	22557509	C	A	KM_10	WT	KBrO3
chr1	22702573	G	T	KM_10	WT	KBrO3
chr1	22767157	G	T	KM_10	WT	KBrO3
chr1	22837729	A	G	KM_10	WT	KBrO3
chr1	23315365	G	T	KM_10	WT	KBrO3
chr1	23316811	G	T	KM_10	WT	KBrO3
chr1	23605119	C	T	KM_10	WT	KBrO3
chr1	23676430	C	A	KM_10	WT	KBrO3
chr1	23678372	C	A	KM_10	WT	KBrO3
chr1	23755512	C	A	KM_10	WT	KBrO3
chr1	23844729	G	T	KM_10	WT	KBrO3
chr1	23898969	G	T	KM_10	WT	KBrO3
chr1	24013076	C	A	KM_10	WT	KBrO3
chr1	24131041	C	A	KM_10	WT	KBrO3
chr1	24168829	G	T	KM_10	WT	KBrO3
chr1	24192722	A	T	KM_10	WT	KBrO3
chr1	24506904	C	A	KM_10	WT	KBrO3
chr1	24556357	G	C	KM_10	WT	KBrO3
chr1	24655507	C	A	KM_10	WT	KBrO3
chr1	24665079	G	T	KM_10	WT	KBrO3
chr1	24846226	G	T	KM_10	WT	KBrO3
chr1	25000655	C	T	KM_10	WT	KBrO3
chr1	25164658	C	A	KM_10	WT	KBrO3
chr1	25223585	C	A	KM_10	WT	KBrO3
chr1	25274524	C	A	KM_10	WT	KBrO3
chr1	25421478	C	A	KM_10	WT	KBrO3
chr1	25778386	G	T	KM_10	WT	KBrO3
chr1	25821143	C	A	KM_10	WT	KBrO3
chr1	25868858	G	A	KM_10	WT	KBrO3
chr1	25874220	G	T	KM_10	WT	KBrO3
chr1	25911518	A	G	KM_10	WT	KBrO3
chr1	25994974	A	G	KM_10	WT	KBrO3
chr1	26047157	A	C	KM_10	WT	KBrO3
chr1	26058269	G	T	KM_10	WT	KBrO3
chr1	26205943	G	T	KM_10	WT	KBrO3
chr1	26309215	G	T	KM_10	WT	KBrO3
chr1	26686989	C	A	KM_10	WT	KBrO3
chr1	26729298	T	G	KM_10	WT	KBrO3
chr1	26830255	C	A	KM_10	WT	KBrO3
chr1	26960445	G	T	KM_10	WT	KBrO3
chr1	27301100	G	T	KM_10	WT	KBrO3
chr1	27347464	C	T	KM_10	WT	KBrO3
chr1	27645241	C	A	KM_10	WT	KBrO3
chr1	27948581	G	T	KM_10	WT	KBrO3
chr1	27990686	C	A	KM_10	WT	KBrO3
chr1	28072025	C	A	KM_10	WT	KBrO3
chr1	28077838	C	A	KM_10	WT	KBrO3
chr1	28247281	G	T	KM_10	WT	KBrO3
chr1	28282259	G	T	KM_10	WT	KBrO3
chr1	28514466	G	T	KM_10	WT	KBrO3
chr1	28685081	G	T	KM_10	WT	KBrO3
chr1	28803944	C	A	KM_10	WT	KBrO3
chr1	28854325	C	A	KM_10	WT	KBrO3
chr1	29158821	G	T	KM_10	WT	KBrO3
chr1	29191083	C	A	KM_10	WT	KBrO3
chr1	29366313	G	T	KM_10	WT	KBrO3
chr1	29417256	C	A	KM_10	WT	KBrO3
chr1	29577893	G	T	KM_10	WT	KBrO3
chr1	29610274	C	A	KM_10	WT	KBrO3
chr1	29642007	G	T	KM_10	WT	KBrO3
chr1	29781725	C	A	KM_10	WT	KBrO3
chr1	29809330	C	A	KM_10	WT	KBrO3
chr1	29845557	C	A	KM_10	WT	KBrO3
chr1	29848692	C	A	KM_10	WT	KBrO3
chr1	30072456	C	A	KM_10	WT	KBrO3
chr1	30226434	C	A	KM_10	WT	KBrO3
chr1	30248216	C	A	KM_10	WT	KBrO3
chr1	30364944	C	A	KM_10	WT	KBrO3
chr1	30405908	G	T	KM_10	WT	KBrO3
chr1	30452477	C	A	KM_10	WT	KBrO3
chr1	30487476	T	G	KM_10	WT	KBrO3
chr1	30532097	C	A	KM_10	WT	KBrO3
chr1	30615243	C	A	KM_10	WT	KBrO3
chr1	30617870	G	T	KM_10	WT	KBrO3
chr1	30659907	C	G	KM_10	WT	KBrO3
chr1	30771777	G	T	KM_10	WT	KBrO3
chr1	30775675	C	A	KM_10	WT	KBrO3
chr1	30868164	G	T	KM_10	WT	KBrO3
chr1	30908196	G	T	KM_10	WT	KBrO3
chr1	31008580	G	T	KM_10	WT	KBrO3
chr1	31054939	T	C	KM_10	WT	KBrO3
chr1	31062607	C	A	KM_10	WT	KBrO3
chr1	31221327	C	A	KM_10	WT	KBrO3
chr1	31250250	C	A	KM_10	WT	KBrO3
chr1	31426935	C	A	KM_10	WT	KBrO3
chr1	31716154	C	A	KM_10	WT	KBrO3
chr1	31965113	C	A	KM_10	WT	KBrO3
chr1	32082740	G	T	KM_10	WT	KBrO3
chr1	32134109	G	T	KM_10	WT	KBrO3
chr1	32717759	G	T	KM_10	WT	KBrO3
chr1	32844845	T	G	KM_10	WT	KBrO3
chr1	32949637	C	A	KM_10	WT	KBrO3
chr1	33052653	C	A	KM_10	WT	KBrO3
chr1	33304129	C	A	KM_10	WT	KBrO3
chr1	33440609	C	A	KM_10	WT	KBrO3
chr1	33989319	C	A	KM_10	WT	KBrO3
chr1	34051986	C	A	KM_10	WT	KBrO3
chr1	34153497	G	T	KM_10	WT	KBrO3
chr1	34197957	G	T	KM_10	WT	KBrO3
chr1	34233607	G	T	KM_10	WT	KBrO3
chr1	34256714	C	A	KM_10	WT	KBrO3
chr1	34269661	G	T	KM_10	WT	KBrO3
chr1	34317771	C	A	KM_10	WT	KBrO3
chr1	34351018	G	T	KM_10	WT	KBrO3
chr1	34355916	C	A	KM_10	WT	KBrO3
chr1	34359181	C	A	KM_10	WT	KBrO3
chr1	34476557	G	T	KM_10	WT	KBrO3
chr1	34491076	C	A	KM_10	WT	KBrO3
chr1	34499644	C	A	KM_10	WT	KBrO3
chr1	34542095	C	A	KM_10	WT	KBrO3
chr1	34597146	C	A	KM_10	WT	KBrO3
chr1	34675075	G	T	KM_10	WT	KBrO3
chr1	34695396	C	A	KM_10	WT	KBrO3
chr1	34696294	C	G	KM_10	WT	KBrO3
chr1	34699733	G	T	KM_10	WT	KBrO3
chr1	34719834	G	T	KM_10	WT	KBrO3
chr1	34739214	G	C	KM_10	WT	KBrO3
chr1	34818574	A	T	KM_10	WT	KBrO3
chr1	34819197	C	G	KM_10	WT	KBrO3
chr1	34900167	G	T	KM_10	WT	KBrO3
chr1	34927433	G	T	KM_10	WT	KBrO3
chr1	34940023	G	T	KM_10	WT	KBrO3
chr1	35058889	G	T	KM_10	WT	KBrO3
chr1	35107440	G	T	KM_10	WT	KBrO3
chr1	35132182	C	A	KM_10	WT	KBrO3
chr1	35225886	G	T	KM_10	WT	KBrO3
chr1	35272785	C	A	KM_10	WT	KBrO3
chr1	35282775	G	T	KM_10	WT	KBrO3
chr1	36082753	G	T	KM_10	WT	KBrO3
chr1	36268810	C	A	KM_10	WT	KBrO3
chr1	36362056	C	A	KM_10	WT	KBrO3
chr1	36383630	C	A	KM_10	WT	KBrO3
chr1	36503467	C	T	KM_10	WT	KBrO3
chr1	36546478	G	T	KM_10	WT	KBrO3
chr1	36665069	C	A	KM_10	WT	KBrO3
chr1	36888678	C	A	KM_10	WT	KBrO3
chr1	37033335	G	T	KM_10	WT	KBrO3
chr1	37096497	C	A	KM_10	WT	KBrO3
chr1	37132188	C	A	KM_10	WT	KBrO3
chr1	37203195	C	A	KM_10	WT	KBrO3
chr1	37351234	C	A	KM_10	WT	KBrO3
chr1	37412054	C	A	KM_10	WT	KBrO3
chr1	37479117	C	A	KM_10	WT	KBrO3
chr1	37532066	C	A	KM_10	WT	KBrO3
chr1	37549052	C	G	KM_10	WT	KBrO3
chr1	37617734	C	A	KM_10	WT	KBrO3
chr1	37652364	G	T	KM_10	WT	KBrO3
chr1	37657161	C	A	KM_10	WT	KBrO3
chr1	37687657	C	A	KM_10	WT	KBrO3
chr1	37714349	C	A	KM_10	WT	KBrO3
chr1	37787445	G	T	KM_10	WT	KBrO3
chr1	37787634	C	A	KM_10	WT	KBrO3
chr1	38074781	G	T	KM_10	WT	KBrO3
chr1	38079603	G	T	KM_10	WT	KBrO3
chr1	38230083	C	T	KM_10	WT	KBrO3
chr1	38288204	G	T	KM_10	WT	KBrO3
chr1	38777768	G	T	KM_10	WT	KBrO3
chr1	38870611	C	G	KM_10	WT	KBrO3
chr1	38891468	C	A	KM_10	WT	KBrO3
chr1	38970068	C	A	KM_10	WT	KBrO3
chr1	39055572	G	T	KM_10	WT	KBrO3
chr1	39057984	G	T	KM_10	WT	KBrO3
chr1	39099533	G	T	KM_10	WT	KBrO3
chr1	39105104	C	A	KM_10	WT	KBrO3
chr1	39185343	C	A	KM_10	WT	KBrO3
chr1	39286788	G	T	KM_10	WT	KBrO3
chr1	39452754	A	C	KM_10	WT	KBrO3
chr1	39673890	C	T	KM_10	WT	KBrO3
chr1	39874148	G	A	KM_10	WT	KBrO3
chr1	39961501	G	T	KM_10	WT	KBrO3
chr1	40077028	T	G	KM_10	WT	KBrO3
chr1	40141665	C	A	KM_10	WT	KBrO3
chr1	40145139	G	T	KM_10	WT	KBrO3
chr1	40615588	G	T	KM_10	WT	KBrO3
chr1	40796290	C	A	KM_10	WT	KBrO3
chr1	41014177	G	T	KM_10	WT	KBrO3
chr1	41044193	G	T	KM_10	WT	KBrO3
chr1	41044828	G	T	KM_10	WT	KBrO3
chr1	41085673	G	T	KM_10	WT	KBrO3
chr1	41093011	C	A	KM_10	WT	KBrO3
chr1	41266842	G	T	KM_10	WT	KBrO3
chr1	41272188	G	T	KM_10	WT	KBrO3
chr1	41394371	C	A	KM_10	WT	KBrO3
chr1	41399313	C	A	KM_10	WT	KBrO3
chr1	41406708	C	T	KM_10	WT	KBrO3
chr1	42031070	G	T	KM_10	WT	KBrO3
chr1	42032094	C	A	KM_10	WT	KBrO3
chr1	42047619	C	A	KM_10	WT	KBrO3
chr1	42057742	G	T	KM_10	WT	KBrO3
chr1	42077149	G	T	KM_10	WT	KBrO3
chr1	42202572	G	T	KM_10	WT	KBrO3
chr1	42347679	T	G	KM_10	WT	KBrO3
chr1	42418533	G	T	KM_10	WT	KBrO3
chr1	42429195	G	T	KM_10	WT	KBrO3
chr1	42542730	G	T	KM_10	WT	KBrO3
chr1	42564818	G	T	KM_10	WT	KBrO3
chr1	42599931	C	A	KM_10	WT	KBrO3
chr1	42830346	G	T	KM_10	WT	KBrO3
chr1	43136393	C	T	KM_10	WT	KBrO3
chr1	43140903	G	T	KM_10	WT	KBrO3
chr1	43383191	C	A	KM_10	WT	KBrO3
chr1	43487111	C	T	KM_10	WT	KBrO3
chr1	43688470	C	A	KM_10	WT	KBrO3
chr1	43734680	G	T	KM_10	WT	KBrO3
chr1	43777255	G	T	KM_10	WT	KBrO3
chr1	43990091	G	T	KM_10	WT	KBrO3
chr1	44004548	G	T	KM_10	WT	KBrO3
chr1	44160282	G	A	KM_10	WT	KBrO3
chr1	44219042	G	T	KM_10	WT	KBrO3
chr1	44961210	G	T	KM_10	WT	KBrO3
chr1	45163071	C	A	KM_10	WT	KBrO3
chr1	45502503	G	T	KM_10	WT	KBrO3
chr1	45625237	G	T	KM_10	WT	KBrO3
chr1	45648232	C	A	KM_10	WT	KBrO3
chr1	45682721	C	A	KM_10	WT	KBrO3
chr1	45689815	G	T	KM_10	WT	KBrO3
chr1	45716834	C	A	KM_10	WT	KBrO3
chr1	45764992	C	A	KM_10	WT	KBrO3
chr1	46153968	C	A	KM_10	WT	KBrO3
chr1	46245084	G	T	KM_10	WT	KBrO3
chr1	46330848	C	G	KM_10	WT	KBrO3
chr1	46333036	G	T	KM_10	WT	KBrO3
chr1	46978595	C	A	KM_10	WT	KBrO3
chr1	47294392	C	A	KM_10	WT	KBrO3
chr1	47428103	C	A	KM_10	WT	KBrO3
chr1	47504295	C	A	KM_10	WT	KBrO3
chr1	47545208	G	T	KM_10	WT	KBrO3
chr1	47643111	G	T	KM_10	WT	KBrO3
chr1	47919957	G	T	KM_10	WT	KBrO3
chr1	47982200	C	A	KM_10	WT	KBrO3
chr1	47989011	T	G	KM_10	WT	KBrO3
chr1	48007463	G	T	KM_10	WT	KBrO3
chr1	48023376	G	T	KM_10	WT	KBrO3
chr1	48029543	C	A	KM_10	WT	KBrO3
chr1	48072187	C	A	KM_10	WT	KBrO3
chr1	48114630	C	A	KM_10	WT	KBrO3
chr1	48257011	G	T	KM_10	WT	KBrO3
chr1	48273148	G	T	KM_10	WT	KBrO3
chr1	48291735	C	A	KM_10	WT	KBrO3
chr1	48316587	G	T	KM_10	WT	KBrO3
chr1	48368422	G	T	KM_10	WT	KBrO3
chr1	48370485	C	A	KM_10	WT	KBrO3
chr1	48435404	C	A	KM_10	WT	KBrO3
chr1	48518662	C	A	KM_10	WT	KBrO3
chr1	48627483	G	T	KM_10	WT	KBrO3
chr1	48686657	C	A	KM_10	WT	KBrO3
chr1	48697302	G	A	KM_10	WT	KBrO3
chr1	48757127	C	A	KM_10	WT	KBrO3
chr1	48884969	C	A	KM_10	WT	KBrO3
chr1	49000826	G	T	KM_10	WT	KBrO3
chr1	49400313	C	A	KM_10	WT	KBrO3
chr1	49409493	G	T	KM_10	WT	KBrO3
chr1	49439487	C	T	KM_10	WT	KBrO3
chr1	49533158	C	A	KM_10	WT	KBrO3
chr1	49607865	C	A	KM_10	WT	KBrO3
chr1	49613659	G	T	KM_10	WT	KBrO3
chr1	49747878	A	C	KM_10	WT	KBrO3
chr1	49787589	C	A	KM_10	WT	KBrO3
chr1	49789410	C	A	KM_10	WT	KBrO3
chr1	49805593	G	T	KM_10	WT	KBrO3
chr1	49982562	C	A	KM_10	WT	KBrO3
chr1	49997291	C	A	KM_10	WT	KBrO3
chr1	50009660	C	A	KM_10	WT	KBrO3
chr1	50068129	G	T	KM_10	WT	KBrO3
chr1	50094859	C	T	KM_10	WT	KBrO3
chr1	50124894	C	A	KM_10	WT	KBrO3
chr1	50189916	A	T	KM_10	WT	KBrO3
chr1	50204702	C	A	KM_10	WT	KBrO3
chr1	50217598	C	A	KM_10	WT	KBrO3
chr1	50312396	G	T	KM_10	WT	KBrO3
chr1	50458143	A	C	KM_10	WT	KBrO3
chr1	50496247	G	T	KM_10	WT	KBrO3
chr1	50508689	C	A	KM_10	WT	KBrO3
chr1	50585658	C	A	KM_10	WT	KBrO3
chr1	50713395	C	A	KM_10	WT	KBrO3
chr1	51105985	G	A	KM_10	WT	KBrO3
chr1	51676731	C	A	KM_10	WT	KBrO3
chr1	51702088	C	T	KM_10	WT	KBrO3
chr1	52009245	C	A	KM_10	WT	KBrO3
chr1	52220446	C	A	KM_10	WT	KBrO3
chr1	52230736	C	T	KM_10	WT	KBrO3
chr1	52340383	C	A	KM_10	WT	KBrO3
chr1	52350743	C	A	KM_10	WT	KBrO3
chr1	52796657	G	A	KM_10	WT	KBrO3
chr1	52846135	A	C	KM_10	WT	KBrO3
chr1	52875962	A	T	KM_10	WT	KBrO3
chr1	53020848	C	A	KM_10	WT	KBrO3
chr1	53024822	T	A	KM_10	WT	KBrO3
chr1	53048403	C	A	KM_10	WT	KBrO3
chr1	53180668	C	A	KM_10	WT	KBrO3
chr1	53290745	C	A	KM_10	WT	KBrO3
chr1	53296013	G	T	KM_10	WT	KBrO3
chr1	53383905	C	A	KM_10	WT	KBrO3
chr1	53478598	C	A	KM_10	WT	KBrO3
chr1	53810772	G	T	KM_10	WT	KBrO3
chr1	53821718	C	A	KM_10	WT	KBrO3
chr1	53859867	C	T	KM_10	WT	KBrO3
chr1	53885677	C	G	KM_10	WT	KBrO3
chr1	53890871	C	T	KM_10	WT	KBrO3
chr1	54025403	C	T	KM_10	WT	KBrO3
chr1	54042236	C	A	KM_10	WT	KBrO3
chr1	54073514	G	T	KM_10	WT	KBrO3
chr1	54318686	G	T	KM_10	WT	KBrO3
chr1	54493750	C	A	KM_10	WT	KBrO3
chr1	54618066	G	T	KM_10	WT	KBrO3
chr1	54834987	G	T	KM_10	WT	KBrO3
chr1	54900569	G	T	KM_10	WT	KBrO3
chr1	54907259	C	A	KM_10	WT	KBrO3
chr1	54946323	C	A	KM_10	WT	KBrO3
chr1	54995050	C	T	KM_10	WT	KBrO3
chr1	55036746	T	C	KM_10	WT	KBrO3
chr1	55052995	G	T	KM_10	WT	KBrO3
chr1	55109571	C	A	KM_10	WT	KBrO3
chr1	55114844	C	A	KM_10	WT	KBrO3
chr1	55117908	G	T	KM_10	WT	KBrO3
chr1	55130098	C	A	KM_10	WT	KBrO3
chr1	55135357	C	A	KM_10	WT	KBrO3
chr1	55159978	T	C	KM_10	WT	KBrO3
chr1	55176921	G	T	KM_10	WT	KBrO3
chr1	55178404	G	C	KM_10	WT	KBrO3
chr1	55232105	G	T	KM_10	WT	KBrO3
chr1	55281396	C	A	KM_10	WT	KBrO3
chr1	55415123	C	A	KM_10	WT	KBrO3
chr1	55422506	C	G	KM_10	WT	KBrO3
chr1	55443375	C	A	KM_10	WT	KBrO3
chr1	55783251	C	A	KM_10	WT	KBrO3
chr1	55966209	C	A	KM_10	WT	KBrO3
chr1	55969904	C	T	KM_10	WT	KBrO3
chr1	56030241	G	T	KM_10	WT	KBrO3
chr1	56267028	C	A	KM_10	WT	KBrO3
chr1	56473575	G	T	KM_10	WT	KBrO3
chr1	56488361	C	A	KM_10	WT	KBrO3
chr1	56500368	C	G	KM_10	WT	KBrO3
chr1	56528217	G	T	KM_10	WT	KBrO3
chr1	56539709	C	A	KM_10	WT	KBrO3
chr1	56690903	C	A	KM_10	WT	KBrO3
chr1	56750828	G	T	KM_10	WT	KBrO3
chr1	56768926	G	T	KM_10	WT	KBrO3
chr1	56830787	G	T	KM_10	WT	KBrO3
chr1	57294324	G	T	KM_10	WT	KBrO3
chr1	57464237	G	T	KM_10	WT	KBrO3
chr1	57465119	G	T	KM_10	WT	KBrO3
chr1	57472103	C	A	KM_10	WT	KBrO3
chr1	57501880	C	A	KM_10	WT	KBrO3
chr1	57742303	G	T	KM_10	WT	KBrO3
chr1	57801215	C	A	KM_10	WT	KBrO3
chr1	57878793	G	T	KM_10	WT	KBrO3
chr1	57883527	T	C	KM_10	WT	KBrO3
chr1	57964456	G	T	KM_10	WT	KBrO3
chr1	58068600	G	T	KM_10	WT	KBrO3
chr1	58094090	C	A	KM_10	WT	KBrO3
chr1	58151556	C	A	KM_10	WT	KBrO3
chr1	58184517	G	T	KM_10	WT	KBrO3
chr1	58265015	C	A	KM_10	WT	KBrO3
chr1	58330408	G	T	KM_10	WT	KBrO3
chr1	58365391	G	T	KM_10	WT	KBrO3
chr1	58410261	C	A	KM_10	WT	KBrO3
chr1	58416596	C	A	KM_10	WT	KBrO3
chr1	58480686	C	A	KM_10	WT	KBrO3
chr1	58481589	C	A	KM_10	WT	KBrO3
chr1	58615784	T	C	KM_10	WT	KBrO3
chr1	58617007	C	A	KM_10	WT	KBrO3
chr1	58624390	C	A	KM_10	WT	KBrO3
chr1	58653520	G	T	KM_10	WT	KBrO3
chr1	58685906	G	T	KM_10	WT	KBrO3
chr1	58704724	C	A	KM_10	WT	KBrO3
chr1	58713259	G	T	KM_10	WT	KBrO3
chr1	58751427	G	T	KM_10	WT	KBrO3
chr1	58770845	C	A	KM_10	WT	KBrO3
chr1	58869050	G	T	KM_10	WT	KBrO3
chr1	58898008	C	A	KM_10	WT	KBrO3
chr1	58983367	G	T	KM_10	WT	KBrO3
chr1	59017593	C	A	KM_10	WT	KBrO3
chr1	59064896	G	T	KM_10	WT	KBrO3
chr1	59138956	T	G	KM_10	WT	KBrO3
chr1	59175707	C	A	KM_10	WT	KBrO3
chr1	59312502	C	A	KM_10	WT	KBrO3
chr1	59424301	G	T	KM_10	WT	KBrO3
chr1	59511418	A	G	KM_10	WT	KBrO3
chr1	59564381	G	T	KM_10	WT	KBrO3
chr1	60112542	A	G	KM_10	WT	KBrO3
chr1	60166833	A	T	KM_10	WT	KBrO3
chr1	60296832	C	A	KM_10	WT	KBrO3
chr1	60453997	C	A	KM_10	WT	KBrO3
chr1	60479324	C	A	KM_10	WT	KBrO3
chr1	60507500	C	A	KM_10	WT	KBrO3
chr1	60513571	G	T	KM_10	WT	KBrO3
chr1	60574329	C	A	KM_10	WT	KBrO3
chr1	60778111	G	T	KM_10	WT	KBrO3
chr1	60779002	C	A	KM_10	WT	KBrO3
chr1	60815008	C	A	KM_10	WT	KBrO3
chr1	60955400	C	A	KM_10	WT	KBrO3
chr1	60979824	G	T	KM_10	WT	KBrO3
chr1	61097346	C	A	KM_10	WT	KBrO3
chr1	61234242	G	T	KM_10	WT	KBrO3
chr1	61327534	C	A	KM_10	WT	KBrO3
chr1	61459184	G	T	KM_10	WT	KBrO3
chr1	61527154	C	A	KM_10	WT	KBrO3
chr1	61536723	G	T	KM_10	WT	KBrO3
chr1	61702826	C	A	KM_10	WT	KBrO3
chr1	62289621	G	C	KM_10	WT	KBrO3
chr1	62432777	G	T	KM_10	WT	KBrO3
chr1	62482912	C	A	KM_10	WT	KBrO3
chr1	62511205	G	T	KM_10	WT	KBrO3
chr1	62597982	C	A	KM_10	WT	KBrO3
chr1	62641104	G	T	KM_10	WT	KBrO3
chr1	62776658	C	A	KM_10	WT	KBrO3
chr1	62808934	G	T	KM_10	WT	KBrO3
chr1	63183153	C	A	KM_10	WT	KBrO3
chr1	63359005	T	C	KM_10	WT	KBrO3
chr1	63558118	T	A	KM_10	WT	KBrO3
chr1	63682997	C	A	KM_10	WT	KBrO3
chr1	63690225	G	T	KM_10	WT	KBrO3
chr1	63753931	C	A	KM_10	WT	KBrO3
chr1	63845715	G	T	KM_10	WT	KBrO3
chr1	63864236	C	A	KM_10	WT	KBrO3
chr1	64069823	T	A	KM_10	WT	KBrO3
chr1	64148304	G	T	KM_10	WT	KBrO3
chr1	64238503	C	A	KM_10	WT	KBrO3
chr1	64296669	C	A	KM_10	WT	KBrO3
chr1	64410482	C	A	KM_10	WT	KBrO3
chr1	64437551	G	T	KM_10	WT	KBrO3
chr1	64473577	G	T	KM_10	WT	KBrO3
chr1	64720104	C	A	KM_10	WT	KBrO3
chr1	64858263	G	T	KM_10	WT	KBrO3
chr1	64964648	C	A	KM_10	WT	KBrO3
chr1	65060168	C	A	KM_10	WT	KBrO3
chr1	65164421	C	A	KM_10	WT	KBrO3
chr1	65174826	C	A	KM_10	WT	KBrO3
chr1	65461293	C	A	KM_10	WT	KBrO3
chr1	65551085	G	T	KM_10	WT	KBrO3
chr1	65947325	G	T	KM_10	WT	KBrO3
chr1	66051941	C	A	KM_10	WT	KBrO3
chr1	66855857	C	A	KM_10	WT	KBrO3
chr1	67157796	C	A	KM_10	WT	KBrO3
chr1	67197306	T	A	KM_10	WT	KBrO3
chr1	67363933	C	A	KM_10	WT	KBrO3
chr1	67464056	C	A	KM_10	WT	KBrO3
chr1	67579144	G	T	KM_10	WT	KBrO3
chr1	67598063	G	T	KM_10	WT	KBrO3
chr1	67610460	C	A	KM_10	WT	KBrO3
chr1	67633405	C	T	KM_10	WT	KBrO3
chr1	67652715	C	A	KM_10	WT	KBrO3
chr1	67955160	C	A	KM_10	WT	KBrO3
chr1	68344671	C	A	KM_10	WT	KBrO3
chr1	68455176	G	C	KM_10	WT	KBrO3
chr1	68772906	G	T	KM_10	WT	KBrO3
chr1	69045899	G	T	KM_10	WT	KBrO3
chr1	69156517	C	A	KM_10	WT	KBrO3
chr1	69164849	C	A	KM_10	WT	KBrO3
chr1	69214393	T	G	KM_10	WT	KBrO3
chr1	69275814	C	A	KM_10	WT	KBrO3
chr1	69294833	C	A	KM_10	WT	KBrO3
chr1	69297400	G	T	KM_10	WT	KBrO3
chr1	69382645	T	G	KM_10	WT	KBrO3
chr1	69429137	G	T	KM_10	WT	KBrO3
chr1	69433226	G	T	KM_10	WT	KBrO3
chr1	69448224	G	T	KM_10	WT	KBrO3
chr1	69470020	C	A	KM_10	WT	KBrO3
chr1	69499240	A	T	KM_10	WT	KBrO3
chr1	69546855	G	T	KM_10	WT	KBrO3
chr1	69585858	G	T	KM_10	WT	KBrO3
chr1	69605076	C	A	KM_10	WT	KBrO3
chr1	69634220	G	T	KM_10	WT	KBrO3
chr1	69670897	G	T	KM_10	WT	KBrO3
chr1	69746354	G	T	KM_10	WT	KBrO3
chr1	69816898	C	A	KM_10	WT	KBrO3
chr1	69838441	C	A	KM_10	WT	KBrO3
chr1	69869270	G	T	KM_10	WT	KBrO3
chr1	69877440	G	T	KM_10	WT	KBrO3
chr1	69938198	C	A	KM_10	WT	KBrO3
chr1	69978813	G	T	KM_10	WT	KBrO3
chr1	70042005	C	A	KM_10	WT	KBrO3
chr1	70195360	G	T	KM_10	WT	KBrO3
chr1	70243630	C	A	KM_10	WT	KBrO3
chr1	70248295	G	T	KM_10	WT	KBrO3
chr1	70289581	G	T	KM_10	WT	KBrO3
chr1	70400584	C	A	KM_10	WT	KBrO3
chr1	70905021	C	A	KM_10	WT	KBrO3
chr1	70950800	C	A	KM_10	WT	KBrO3
chr1	70955531	A	C	KM_10	WT	KBrO3
chr1	70987307	G	T	KM_10	WT	KBrO3
chr1	71026443	G	T	KM_10	WT	KBrO3
chr1	71063713	C	T	KM_10	WT	KBrO3
chr1	71169506	G	T	KM_10	WT	KBrO3
chr1	71170682	C	A	KM_10	WT	KBrO3
chr1	71180641	T	C	KM_10	WT	KBrO3
chr1	71240667	G	T	KM_10	WT	KBrO3
chr1	71245594	C	A	KM_10	WT	KBrO3
chr1	71274802	C	T	KM_10	WT	KBrO3
chr1	71306471	G	T	KM_10	WT	KBrO3
chr1	71363148	A	G	KM_10	WT	KBrO3
chr1	71367879	G	T	KM_10	WT	KBrO3
chr1	71524218	C	A	KM_10	WT	KBrO3
chr1	71721865	C	A	KM_10	WT	KBrO3
chr1	71735438	G	T	KM_10	WT	KBrO3
chr1	71786687	G	T	KM_10	WT	KBrO3
chr1	72110683	C	A	KM_10	WT	KBrO3
chr1	72161997	C	A	KM_10	WT	KBrO3
chr1	72558090	G	T	KM_10	WT	KBrO3
chr1	73077782	G	T	KM_10	WT	KBrO3
chr1	73086295	G	T	KM_10	WT	KBrO3
chr1	73229603	G	T	KM_10	WT	KBrO3
chr1	73381789	C	A	KM_10	WT	KBrO3
chr1	73459658	A	G	KM_10	WT	KBrO3
chr1	73472076	C	A	KM_10	WT	KBrO3
chr1	73494368	G	T	KM_10	WT	KBrO3
chr1	73505172	C	A	KM_10	WT	KBrO3
chr1	73539363	C	A	KM_10	WT	KBrO3
chr1	73560954	C	A	KM_10	WT	KBrO3
chr1	73605511	C	A	KM_10	WT	KBrO3
chr1	73626191	C	A	KM_10	WT	KBrO3
chr1	73689221	C	A	KM_10	WT	KBrO3
chr1	73740123	G	T	KM_10	WT	KBrO3
chr1	73762132	C	A	KM_10	WT	KBrO3
chr1	73765762	C	A	KM_10	WT	KBrO3
chr1	73858309	C	A	KM_10	WT	KBrO3
chr1	73860869	G	T	KM_10	WT	KBrO3
chr1	73864056	G	T	KM_10	WT	KBrO3
chr1	73878075	C	A	KM_10	WT	KBrO3
chr1	73950554	G	T	KM_10	WT	KBrO3
chr1	73955694	C	A	KM_10	WT	KBrO3
chr1	73993017	G	T	KM_10	WT	KBrO3
chr1	74005345	C	A	KM_10	WT	KBrO3
chr1	74133120	G	T	KM_10	WT	KBrO3
chr1	74134169	G	T	KM_10	WT	KBrO3
chr1	74195358	G	T	KM_10	WT	KBrO3
chr1	74223813	C	A	KM_10	WT	KBrO3
chr1	74236902	A	G	KM_10	WT	KBrO3
chr1	74259126	G	T	KM_10	WT	KBrO3
chr1	74278563	C	A	KM_10	WT	KBrO3
chr1	74426839	C	A	KM_10	WT	KBrO3
chr1	74480887	G	T	KM_10	WT	KBrO3
chr1	74566994	G	T	KM_10	WT	KBrO3
chr1	74643031	G	T	KM_10	WT	KBrO3
chr1	74708678	C	A	KM_10	WT	KBrO3
chr1	74723232	C	A	KM_10	WT	KBrO3
chr1	74750604	G	T	KM_10	WT	KBrO3
chr1	74752132	C	A	KM_10	WT	KBrO3
chr1	74762653	C	A	KM_10	WT	KBrO3
chr1	74897950	C	A	KM_10	WT	KBrO3
chr1	74946116	G	T	KM_10	WT	KBrO3
chr1	74975305	C	G	KM_10	WT	KBrO3
chr1	75252789	C	A	KM_10	WT	KBrO3
chr1	75278458	G	T	KM_10	WT	KBrO3
chr1	75279013	C	A	KM_10	WT	KBrO3
chr1	75279854	G	T	KM_10	WT	KBrO3
chr1	75289984	C	A	KM_10	WT	KBrO3
chr1	75359162	G	T	KM_10	WT	KBrO3
chr1	75406852	C	A	KM_10	WT	KBrO3
chr1	75454488	G	T	KM_10	WT	KBrO3
chr1	75474538	C	A	KM_10	WT	KBrO3
chr1	75521664	G	T	KM_10	WT	KBrO3
chr1	75539546	C	A	KM_10	WT	KBrO3
chr1	75573068	G	T	KM_10	WT	KBrO3
chr1	75593511	C	A	KM_10	WT	KBrO3
chr1	75658479	G	T	KM_10	WT	KBrO3
chr1	75748211	C	T	KM_10	WT	KBrO3
chr1	75859667	G	T	KM_10	WT	KBrO3
chr1	76017045	C	A	KM_10	WT	KBrO3
chr1	76072523	C	A	KM_10	WT	KBrO3
chr1	76082364	C	A	KM_10	WT	KBrO3
chr1	76146141	C	A	KM_10	WT	KBrO3
chr1	76149722	G	T	KM_10	WT	KBrO3
chr1	76533605	T	G	KM_10	WT	KBrO3
chr1	76542741	C	A	KM_10	WT	KBrO3
chr1	76572766	C	A	KM_10	WT	KBrO3
chr1	76681490	T	C	KM_10	WT	KBrO3
chr1	76725967	C	A	KM_10	WT	KBrO3
chr1	76856925	C	A	KM_10	WT	KBrO3
chr1	76936317	C	A	KM_10	WT	KBrO3
chr1	76938711	G	T	KM_10	WT	KBrO3
chr1	77120862	G	T	KM_10	WT	KBrO3
chr1	77157779	C	A	KM_10	WT	KBrO3
chr1	77192155	C	A	KM_10	WT	KBrO3
chr1	77268291	G	T	KM_10	WT	KBrO3
chr1	77289766	G	T	KM_10	WT	KBrO3
chr1	77353213	C	A	KM_10	WT	KBrO3
chr1	77413790	C	A	KM_10	WT	KBrO3
chr1	77699199	C	A	KM_10	WT	KBrO3
chr1	77740318	G	T	KM_10	WT	KBrO3
chr1	78297274	C	A	KM_10	WT	KBrO3
chr1	78304835	A	C	KM_10	WT	KBrO3
chr1	78341742	C	A	KM_10	WT	KBrO3
chr1	78860652	T	G	KM_10	WT	KBrO3
chr1	79102447	A	C	KM_10	WT	KBrO3
chr1	79221999	G	T	KM_10	WT	KBrO3
chr1	79280077	G	T	KM_10	WT	KBrO3
chr1	79740751	G	T	KM_10	WT	KBrO3
chr1	79803791	G	C	KM_10	WT	KBrO3
chr1	79915824	C	A	KM_10	WT	KBrO3
chr1	80081538	G	T	KM_10	WT	KBrO3
chr1	80142956	G	T	KM_10	WT	KBrO3
chr1	80421710	C	A	KM_10	WT	KBrO3
chr1	80457569	C	A	KM_10	WT	KBrO3
chr1	80769293	C	T	KM_10	WT	KBrO3
chr1	80854218	G	T	KM_10	WT	KBrO3
chr1	80862516	C	A	KM_10	WT	KBrO3
chr1	80902432	G	T	KM_10	WT	KBrO3
chr1	80962771	G	T	KM_10	WT	KBrO3
chr1	80995659	C	A	KM_10	WT	KBrO3
chr1	81006384	C	T	KM_10	WT	KBrO3
chr1	81009546	C	T	KM_10	WT	KBrO3
chr1	81142783	C	A	KM_10	WT	KBrO3
chr1	81240522	G	A	KM_10	WT	KBrO3
chr1	81494267	G	T	KM_10	WT	KBrO3
chr1	81670474	G	T	KM_10	WT	KBrO3
chr1	81748783	G	T	KM_10	WT	KBrO3
chr1	81787361	G	T	KM_10	WT	KBrO3
chr1	81836555	C	A	KM_10	WT	KBrO3
chr1	81956494	C	T	KM_10	WT	KBrO3
chr1	82100139	C	A	KM_10	WT	KBrO3
chr1	82107020	C	A	KM_10	WT	KBrO3
chr1	82327381	C	A	KM_10	WT	KBrO3
chr1	82362617	G	T	KM_10	WT	KBrO3
chr1	82365608	C	A	KM_10	WT	KBrO3
chr1	82577129	G	T	KM_10	WT	KBrO3
chr1	82745112	G	T	KM_10	WT	KBrO3
chr1	82789142	C	A	KM_10	WT	KBrO3
chr1	82789419	T	A	KM_10	WT	KBrO3
chr1	82828145	G	T	KM_10	WT	KBrO3
chr1	82855531	C	A	KM_10	WT	KBrO3
chr1	82872961	G	T	KM_10	WT	KBrO3
chr1	82918453	G	T	KM_10	WT	KBrO3
chr1	82956926	C	A	KM_10	WT	KBrO3
chr1	83048945	C	A	KM_10	WT	KBrO3
chr1	83054695	C	A	KM_10	WT	KBrO3
chr1	83069276	G	T	KM_10	WT	KBrO3
chr1	83256115	G	T	KM_10	WT	KBrO3
chr1	83267739	C	A	KM_10	WT	KBrO3
chr1	83272944	G	T	KM_10	WT	KBrO3
chr1	83373304	T	A	KM_10	WT	KBrO3
chr1	83395391	C	A	KM_10	WT	KBrO3
chr1	83571106	G	T	KM_10	WT	KBrO3
chr1	83631731	C	A	KM_10	WT	KBrO3
chr1	83679925	C	A	KM_10	WT	KBrO3
chr1	83867309	C	A	KM_10	WT	KBrO3
chr1	83940090	C	A	KM_10	WT	KBrO3
chr1	83947919	C	A	KM_10	WT	KBrO3
chr1	83975536	G	T	KM_10	WT	KBrO3
chr1	84040564	G	T	KM_10	WT	KBrO3
chr1	84052619	G	T	KM_10	WT	KBrO3
chr1	84125153	G	T	KM_10	WT	KBrO3
chr1	84135551	C	A	KM_10	WT	KBrO3
chr1	84685467	C	A	KM_10	WT	KBrO3
chr1	84822608	C	A	KM_10	WT	KBrO3
chr1	85293094	G	T	KM_10	WT	KBrO3
chr1	85674682	G	T	KM_10	WT	KBrO3
chr1	86353770	C	A	KM_10	WT	KBrO3
chr1	86658330	G	T	KM_10	WT	KBrO3
chr1	86676073	G	A	KM_10	WT	KBrO3
chr1	86734663	C	A	KM_10	WT	KBrO3
chr1	86766272	G	T	KM_10	WT	KBrO3
chr1	86881217	C	A	KM_10	WT	KBrO3
chr1	86925337	G	T	KM_10	WT	KBrO3
chr1	87031932	G	T	KM_10	WT	KBrO3
chr1	87043292	G	T	KM_10	WT	KBrO3
chr1	87089624	G	T	KM_10	WT	KBrO3
chr1	87156086	G	T	KM_10	WT	KBrO3
chr1	87374405	A	C	KM_10	WT	KBrO3
chr1	87584802	G	T	KM_10	WT	KBrO3
chr1	87627812	G	T	KM_10	WT	KBrO3
chr1	87632491	G	T	KM_10	WT	KBrO3
chr1	87653633	C	T	KM_10	WT	KBrO3
chr1	87658731	G	T	KM_10	WT	KBrO3
chr1	87690920	C	A	KM_10	WT	KBrO3
chr1	87713050	G	T	KM_10	WT	KBrO3
chr1	87781405	G	T	KM_10	WT	KBrO3
chr1	87829904	C	A	KM_10	WT	KBrO3
chr1	87887741	C	A	KM_10	WT	KBrO3
chr1	88126324	G	T	KM_10	WT	KBrO3
chr1	88129428	C	A	KM_10	WT	KBrO3
chr1	88293176	G	T	KM_10	WT	KBrO3
chr1	88305287	C	A	KM_10	WT	KBrO3
chr1	88520207	G	T	KM_10	WT	KBrO3
chr1	88540219	C	A	KM_10	WT	KBrO3
chr1	88599506	G	T	KM_10	WT	KBrO3
chr1	88614690	C	A	KM_10	WT	KBrO3
chr1	88708658	G	T	KM_10	WT	KBrO3
chr1	88760820	T	A	KM_10	WT	KBrO3
chr1	88792419	C	A	KM_10	WT	KBrO3
chr1	88816496	C	A	KM_10	WT	KBrO3
chr1	88949006	T	G	KM_10	WT	KBrO3
chr1	88950693	G	C	KM_10	WT	KBrO3
chr1	88999975	G	T	KM_10	WT	KBrO3
chr1	89021338	C	A	KM_10	WT	KBrO3
chr1	89042461	G	T	KM_10	WT	KBrO3
chr1	89120380	G	T	KM_10	WT	KBrO3
chr1	89261377	C	A	KM_10	WT	KBrO3
chr1	89370684	G	T	KM_10	WT	KBrO3
chr1	89384304	G	T	KM_10	WT	KBrO3
chr1	89388080	C	T	KM_10	WT	KBrO3
chr1	89452166	G	T	KM_10	WT	KBrO3
chr1	89480041	C	A	KM_10	WT	KBrO3
chr1	89498548	C	A	KM_10	WT	KBrO3
chr1	89659791	C	A	KM_10	WT	KBrO3
chr1	89675203	C	A	KM_10	WT	KBrO3
chr1	89751386	G	T	KM_10	WT	KBrO3
chr1	89759595	G	T	KM_10	WT	KBrO3
chr1	89784494	C	A	KM_10	WT	KBrO3
chr1	89791539	G	T	KM_10	WT	KBrO3
chr1	89809152	C	A	KM_10	WT	KBrO3
chr1	89814295	C	A	KM_10	WT	KBrO3
chr1	89820874	C	A	KM_10	WT	KBrO3
chr1	89835297	G	T	KM_10	WT	KBrO3
chr1	89853685	G	A	KM_10	WT	KBrO3
chr1	90154633	G	T	KM_10	WT	KBrO3
chr1	90160677	C	A	KM_10	WT	KBrO3
chr1	90604406	G	T	KM_10	WT	KBrO3
chr1	90751869	C	A	KM_10	WT	KBrO3
chr1	90760621	G	T	KM_10	WT	KBrO3
chr1	90889070	A	G	KM_10	WT	KBrO3
chr1	90943781	C	A	KM_10	WT	KBrO3
chr1	90946670	G	T	KM_10	WT	KBrO3
chr1	91048861	C	A	KM_10	WT	KBrO3
chr1	91060493	G	A	KM_10	WT	KBrO3
chr1	91116695	G	T	KM_10	WT	KBrO3
chr1	91153976	C	A	KM_10	WT	KBrO3
chr1	91252969	C	A	KM_10	WT	KBrO3
chr1	91311840	C	A	KM_10	WT	KBrO3
chr1	91344707	C	A	KM_10	WT	KBrO3
chr1	91726805	C	A	KM_10	WT	KBrO3
chr1	91769313	G	A	KM_10	WT	KBrO3
chr1	91777966	G	T	KM_10	WT	KBrO3
chr1	91783093	C	A	KM_10	WT	KBrO3
chr1	91821986	G	T	KM_10	WT	KBrO3
chr1	91826733	G	T	KM_10	WT	KBrO3
chr1	91830804	G	T	KM_10	WT	KBrO3
chr1	91901826	G	T	KM_10	WT	KBrO3
chr1	91913644	G	T	KM_10	WT	KBrO3
chr1	92059924	G	T	KM_10	WT	KBrO3
chr1	92060532	C	A	KM_10	WT	KBrO3
chr1	92108095	G	T	KM_10	WT	KBrO3
chr1	92126397	C	A	KM_10	WT	KBrO3
chr1	92131183	C	A	KM_10	WT	KBrO3
chr1	92172698	C	A	KM_10	WT	KBrO3
chr1	92412573	C	A	KM_10	WT	KBrO3
chr1	92469663	G	T	KM_10	WT	KBrO3
chr1	92643957	G	T	KM_10	WT	KBrO3
chr1	92698305	C	A	KM_10	WT	KBrO3
chr1	92855755	G	T	KM_10	WT	KBrO3
chr1	92917243	T	G	KM_10	WT	KBrO3
chr1	92976797	G	T	KM_10	WT	KBrO3
chr1	93420122	G	T	KM_10	WT	KBrO3
chr1	93830220	G	T	KM_10	WT	KBrO3
chr1	94015779	G	T	KM_10	WT	KBrO3
chr1	94435010	A	C	KM_10	WT	KBrO3
chr1	95229171	G	A	KM_10	WT	KBrO3
chr1	95514209	A	G	KM_10	WT	KBrO3
chr1	95680463	G	T	KM_10	WT	KBrO3
chr1	95694834	G	T	KM_10	WT	KBrO3
chr1	95839172	C	A	KM_10	WT	KBrO3
chr1	96046351	G	T	KM_10	WT	KBrO3
chr1	96117074	G	T	KM_10	WT	KBrO3
chr1	96122334	A	C	KM_10	WT	KBrO3
chr1	96129050	G	T	KM_10	WT	KBrO3
chr1	96274936	C	A	KM_10	WT	KBrO3
chr1	96359608	G	T	KM_10	WT	KBrO3
chr1	96364581	T	G	KM_10	WT	KBrO3
chr1	96403676	G	T	KM_10	WT	KBrO3
chr1	96646057	C	A	KM_10	WT	KBrO3
chr1	96711948	C	A	KM_10	WT	KBrO3
chr1	96907463	G	T	KM_10	WT	KBrO3
chr1	96993624	C	A	KM_10	WT	KBrO3
chr1	97075565	G	T	KM_10	WT	KBrO3
chr1	97323069	C	A	KM_10	WT	KBrO3
chr1	97338312	C	A	KM_10	WT	KBrO3
chr1	97412307	G	T	KM_10	WT	KBrO3
chr1	97522410	G	T	KM_10	WT	KBrO3
chr1	97546240	A	C	KM_10	WT	KBrO3
chr1	97589984	C	A	KM_10	WT	KBrO3
chr1	97755386	C	A	KM_10	WT	KBrO3
chr1	97821660	C	A	KM_10	WT	KBrO3
chr1	97904878	G	C	KM_10	WT	KBrO3
chr1	98268120	C	A	KM_10	WT	KBrO3
chr1	98517236	G	A	KM_10	WT	KBrO3
chr1	98520321	C	A	KM_10	WT	KBrO3
chr1	98578308	C	A	KM_10	WT	KBrO3
chr1	98688896	G	T	KM_10	WT	KBrO3
chr1	98719266	G	T	KM_10	WT	KBrO3
chr1	98927198	C	T	KM_10	WT	KBrO3
chr1	99028248	C	A	KM_10	WT	KBrO3
chr1	99104235	G	T	KM_10	WT	KBrO3
chr1	99157068	C	A	KM_10	WT	KBrO3
chr1	99366190	G	T	KM_10	WT	KBrO3
chr1	99513375	G	T	KM_10	WT	KBrO3
chr1	99571229	T	C	KM_10	WT	KBrO3
chr1	99575439	T	C	KM_10	WT	KBrO3
chr1	99687012	C	A	KM_10	WT	KBrO3
chr1	99706439	G	T	KM_10	WT	KBrO3
chr1	99750015	G	T	KM_10	WT	KBrO3
chr1	99797507	C	A	KM_10	WT	KBrO3
chr1	99977216	A	C	KM_10	WT	KBrO3
chr1	100167837	C	A	KM_10	WT	KBrO3
chr1	100226713	C	A	KM_10	WT	KBrO3
chr1	100238496	C	A	KM_10	WT	KBrO3
chr1	100239654	C	A	KM_10	WT	KBrO3
chr1	100297457	C	A	KM_10	WT	KBrO3
chr1	100665527	C	A	KM_10	WT	KBrO3
chr1	100778516	G	T	KM_10	WT	KBrO3
chr1	101124018	C	A	KM_10	WT	KBrO3
chr1	101163726	G	T	KM_10	WT	KBrO3
chr1	101194121	G	T	KM_10	WT	KBrO3
chr1	101208390	C	A	KM_10	WT	KBrO3
chr1	101469978	C	A	KM_10	WT	KBrO3
chr1	101561901	T	A	KM_10	WT	KBrO3
chr1	101827720	C	A	KM_10	WT	KBrO3
chr1	102090006	C	A	KM_10	WT	KBrO3
chr1	102121001	G	A	KM_10	WT	KBrO3
chr1	102216638	C	A	KM_10	WT	KBrO3
chr1	102400265	G	T	KM_10	WT	KBrO3
chr1	102483644	G	T	KM_10	WT	KBrO3
chr1	102502954	C	A	KM_10	WT	KBrO3
chr1	102506290	G	T	KM_10	WT	KBrO3
chr1	102574738	C	A	KM_10	WT	KBrO3
chr1	102605405	C	A	KM_10	WT	KBrO3
chr1	102658271	G	T	KM_10	WT	KBrO3
chr1	102756493	G	T	KM_10	WT	KBrO3
chr1	102879364	C	A	KM_10	WT	KBrO3
chr1	102900095	G	A	KM_10	WT	KBrO3
chr1	102900099	T	G	KM_10	WT	KBrO3
chr1	102991631	G	T	KM_10	WT	KBrO3
chr1	103152651	G	T	KM_10	WT	KBrO3
chr1	103250437	G	T	KM_10	WT	KBrO3
chr1	103378424	G	T	KM_10	WT	KBrO3
chr1	103393089	G	T	KM_10	WT	KBrO3
chr1	103640013	G	T	KM_10	WT	KBrO3
chr1	103674554	G	T	KM_10	WT	KBrO3
chr1	103768054	G	T	KM_10	WT	KBrO3
chr1	104210927	G	T	KM_10	WT	KBrO3
chr1	104211321	G	T	KM_10	WT	KBrO3
chr1	104454814	G	T	KM_10	WT	KBrO3
chr1	104465686	G	T	KM_10	WT	KBrO3
chr1	104475069	C	A	KM_10	WT	KBrO3
chr1	104516827	C	A	KM_10	WT	KBrO3
chr1	104551693	C	A	KM_10	WT	KBrO3
chr1	104642733	C	A	KM_10	WT	KBrO3
chr1	104647985	C	A	KM_10	WT	KBrO3
chr1	104703313	G	T	KM_10	WT	KBrO3
chr1	104714578	G	T	KM_10	WT	KBrO3
chr1	104791749	G	T	KM_10	WT	KBrO3
chr1	104808411	C	A	KM_10	WT	KBrO3
chr1	104823403	G	T	KM_10	WT	KBrO3
chr1	104844617	C	A	KM_10	WT	KBrO3
chr1	104857135	C	A	KM_10	WT	KBrO3
chr1	104874954	C	A	KM_10	WT	KBrO3
chr1	104931319	C	A	KM_10	WT	KBrO3
chr1	104940828	C	A	KM_10	WT	KBrO3
chr1	104994646	G	T	KM_10	WT	KBrO3
chr1	105016989	G	T	KM_10	WT	KBrO3
chr1	105053416	C	A	KM_10	WT	KBrO3
chr1	105092245	C	A	KM_10	WT	KBrO3
chr1	105105982	G	T	KM_10	WT	KBrO3
chr1	105537895	G	T	KM_10	WT	KBrO3
chr1	105561441	G	T	KM_10	WT	KBrO3
chr1	105598180	G	T	KM_10	WT	KBrO3
chr1	105609026	C	A	KM_10	WT	KBrO3
chr1	105646749	G	A	KM_10	WT	KBrO3
chr1	105762891	C	A	KM_10	WT	KBrO3
chr1	105977750	C	A	KM_10	WT	KBrO3
chr1	106046844	G	T	KM_10	WT	KBrO3
chr1	106098265	G	T	KM_10	WT	KBrO3
chr1	106137469	C	A	KM_10	WT	KBrO3
chr1	106211567	G	T	KM_10	WT	KBrO3
chr1	106247945	G	T	KM_10	WT	KBrO3
chr1	106442019	C	A	KM_10	WT	KBrO3
chr1	106455326	G	T	KM_10	WT	KBrO3
chr1	106504361	C	G	KM_10	WT	KBrO3
chr1	106556498	C	A	KM_10	WT	KBrO3
chr1	106883349	G	T	KM_10	WT	KBrO3
chr1	106892310	G	T	KM_10	WT	KBrO3
chr1	106898074	A	C	KM_10	WT	KBrO3
chr1	106983437	C	A	KM_10	WT	KBrO3
chr1	107016088	C	T	KM_10	WT	KBrO3
chr1	107157754	C	A	KM_10	WT	KBrO3
chr1	107180549	G	T	KM_10	WT	KBrO3
chr1	107301054	C	A	KM_10	WT	KBrO3
chr1	107326868	G	T	KM_10	WT	KBrO3
chr1	107393160	A	G	KM_10	WT	KBrO3
chr1	108114900	C	A	KM_10	WT	KBrO3
chr1	108206834	C	A	KM_10	WT	KBrO3
chr1	108234029	G	T	KM_10	WT	KBrO3
chr1	108314780	C	A	KM_10	WT	KBrO3
chr1	108482411	G	T	KM_10	WT	KBrO3
chr1	108550294	C	A	KM_10	WT	KBrO3
chr1	108558861	C	A	KM_10	WT	KBrO3
chr1	108577332	C	A	KM_10	WT	KBrO3
chr1	108593929	C	A	KM_10	WT	KBrO3
chr1	108638534	C	A	KM_10	WT	KBrO3
[truncated: 510,987 more rows]
