# Supplementary material for: Contributing factors to the oxidation-induced mutational landscape in human cells
Source: Nat Commun. 2024 Dec 23;15:10722. doi: 10.1038/s41467-024-55497-z (PMC11666792; doi:10.1038/s41467-024-55497-z)
Supplement: Supplementary file 6 — Source data [file 41467_2024_55497_MOESM6_ESM.xlsx]

## Sheet: Figure 1
1B
	SNV	NT	KBrO3		INDEL	NT	KBrO3
		1781	31192			262	904
		1162	36222			263	1013
		1153	44013			282	924
		1703	26153			350	874
1C						1D						1E
	WT						WT						SBS18
		MutationType	KBrO3	NT				MutationType	KBrO3	NT				MutationType	ID83A	ID83B	ID83C	ID83D
		A[C>A]A	0.0662128	0.0256742				1:Del:C:0	0.0731741	0.014696				1:Del:C:0	0.0116125	0.0115855	0.00174277	0.0735477
		A[C>A]C	0.00877752	0.0104774				1:Del:C:1	0.0480064	0.00538933				1:Del:C:1	0.00782622	0.00586048	0.00050702	0.0475811
		A[C>A]G	0.0037397	0.00172016				1:Del:C:2	0.0273859	1e-08				1:Del:C:2	0.00283786	0.00352311	0.00035889	0.0243188
		A[C>A]T	0.0245212	0.015308				1:Del:C:3	0.0156267	0.00319655				1:Del:C:3	0.00379534	0.00190423	0	0.0169918
		A[C>G]A	0.00149181	0.0139745				1:Del:C:4	0.00569334	1.3e-07				1:Del:C:4	0.0040675	0.00162975	0	0.00964986
		A[C>G]C	0.00135067	0.00668257				1:Del:C:5	0.00512435	0.00461708				1:Del:C:5	0.0115825	0.00420381	0.00035177	0.00515108
		A[C>G]G	8.598e-05	0.0024719				1:Del:T:0	0.0941369	0.0149698				1:Del:T:0	0.0130983	0.00506479	0.00103289	0.0526989
		A[C>G]T	0.00175306	0.00875949				1:Del:T:1	0.0552377	0.0113632				1:Del:T:1	0.011262	0.00073129	0.00053935	0.033239
		A[C>T]A	0.00290101	0.0194717				1:Del:T:2	0.0563369	0.0117128				1:Del:T:2	0.010748	0.00225222	0.00053898	0.037697
		A[C>T]C	0.00072783	0.0132249				1:Del:T:3	0.0403154	0.00658391				1:Del:T:3	0.0171455	0.00393114	0.0007264	0.0274047
		A[C>T]G	6.263e-05	0.00631318				1:Del:T:4	0.0289283	0.00490426				1:Del:T:4	0.0352577	0.00803907	0.00257195	0.0283786
		A[C>T]T	0.00137309	0.0138877				1:Del:T:5	0.155336	0.3682				1:Del:T:5	0.442524	0.0212833	0.0113485	0.0103634
		A[T>A]A	0.0009167	0.00671117				1:Ins:C:0	0.00431545	0.00239414				1:Ins:C:0	0.0132011	0.00371505	0.00056758	0.00602064
		A[T>A]C	0.00053236	0.00509761				1:Ins:C:1	0.00467323	0.00250607				1:Ins:C:1	2.494e-05	2.7e-07	0.231042	0.00074849
		A[T>A]G	0.00070377	0.00520363				1:Ins:C:2	0.00406686	1.5e-07				1:Ins:C:2	0.00028211	3e-08	0.115577	0.00414208
		A[T>A]T	0.00089445	0.012612				1:Ins:C:3	0.00028755	2.4e-07				1:Ins:C:3	0.00106129	0.00143524	0.0410458	0.00281246
		A[T>C]A	0.00158188	0.0258498				1:Ins:C:4	0.00063328	0.00079834				1:Ins:C:4	0.00285296	0.0014576	0.0147471	0.00366968
		A[T>C]C	0.00083789	0.00814013				1:Ins:C:5	0.00458339	0.00923435				1:Ins:C:5	0.0142288	0.0188501	0.00421631	0.0049636
		A[T>C]G	0.00121112	0.0106522				1:Ins:T:0	0.00871349	0.00357096				1:Ins:T:0	0.00474458	0.0044192	0.00046849	0.00438976
		A[T>C]T	0.00149952	0.0198241				1:Ins:T:1	0.00894206	0.00602175				1:Ins:T:1	0.00438283	0.0038985	0.228614	0.0276944
		A[T>G]A	0.00095102	0.00334588				1:Ins:T:2	0.00880218	0.0056839				1:Ins:T:2	0.00368959	0.00461201	0.137749	0.0190206
		A[T>G]C	0.00120144	0.00297032				1:Ins:T:3	0.00729728	0.003466				1:Ins:T:3	0.00300749	0.00843481	0.0916089	0.01126
		A[T>G]G	0.00131313	0.00369404				1:Ins:T:4	0.00743927	0.00563735				1:Ins:T:4	0.0110517	0.01016	0.0464363	0.0118137
		A[T>G]T	0.0022191	0.010883				1:Ins:T:5	0.148948	0.37865				1:Ins:T:5	0.214942	0.750253	0.0545539	0.0941414
		C[C>A]A	0.226743	0.025667				2:Del:R:0	0.0135618	0.00144699				2:Del:R:0	0.00527231	0.00085992	0	0.0177077
		C[C>A]C	0.0378884	0.0109875				2:Del:R:1	0.0149043	0.00329521				2:Del:R:1	0.0117147	0.00471852	0.00135738	0.0299578
		C[C>A]G	0.0238125	0.00230948				2:Del:R:2	0.00473214	0.00074789				2:Del:R:2	0.00310737	0.00261938	0.00016653	0.00838712
		C[C>A]T	0.122802	0.0263594				2:Del:R:3	0.00138232	0.00099399				2:Del:R:3	0.00185768	0.00020266	0	0.00244972
		C[C>G]A	0.00207539	0.00870136				2:Del:R:4	0.00097445	2.4e-07				2:Del:R:4	0.00064981	0.00112176	0	0.00105208
		C[C>G]C	0.00100407	0.00969928				2:Del:R:5	0.0145644	0.0758671				2:Del:R:5	0.00121075	0.00039349	0	0.00673137
		C[C>G]G	0.00031351	0.00076173				3:Del:R:0	0.00595449	0.00064452				3:Del:R:0	0.00096837	0.00028397	0.00015833	0.00887919
		C[C>G]T	0.00308243	0.00882434				3:Del:R:1	0.00304972	1.9e-07				3:Del:R:1	0.00890962	0.00712594	0.00052559	0.0233599
		C[C>T]A	0.00332622	0.0208289				3:Del:R:2	9e-08	3.4e-07				3:Del:R:2	0.0027389	0.00127492	0.00018023	0.00527426
		C[C>T]C	0.0021782	0.0168954				3:Del:R:3	9e-08	3.4e-07				3:Del:R:3	0.00095445	6.338e-05	0.00018382	0.00215064
		C[C>T]G	0.00038711	0.00542028				3:Del:R:4	3e-08	0.00068373				3:Del:R:4	2.2e-05	0.00038236	0	0.00265839
		C[C>T]T	0.00236337	0.0163402				3:Del:R:5	5.367e-05	0.0025957				3:Del:R:5	9.3e-07	0.00082955	0	0.00106598
		C[T>A]A	0.00065369	0.00611356				4:Del:R:0	0.00327622	1.6e-07				4:Del:R:0	0.00140818	0.00196124	0	0.00788024
		C[T>A]C	0.00086879	0.00706565				4:Del:R:1	0.00076272	0.00169177				4:Del:R:1	0.00555666	0.00335247	0.00032181	0.0166253
		C[T>A]G	0.00081136	0.00724632				4:Del:R:2	9e-08	3.4e-07				4:Del:R:2	0.0014693	0.00118768	0	0.00175814
		C[T>A]T	0.00111864	0.00846695				4:Del:R:3	0.00017767	0.00098321				4:Del:R:3	0.00111265	4.954e-05	0	0.00097897
		C[T>C]A	0.00095653	0.00969646				4:Del:R:4	0.00028983	3.2e-07				4:Del:R:4	3.51e-06	0.0005274	0	0.00021626
		C[T>C]C	0.00056551	0.00897975				4:Del:R:5	0.00037012	3.2e-07				4:Del:R:5	4.328e-05	0.00038703	0	6.785e-05
		C[T>C]G	0.00069127	0.0100216				5:Del:R:0	0.0121165	9e-08				5:Del:R:0	0.00907614	0.00215831	0.00104127	0.0516929
		C[T>C]T	0.00129914	0.012169				5:Del:R:1	0.00051952	3e-07				5:Del:R:1	0.00368883	0.00577078	0.00056776	0.00313274
		C[T>G]A	0.00039181	0.00328466				5:Del:R:2	9e-08	3.4e-07				5:Del:R:2	0.00019108	0.00017363	0	8.5e-07
		C[T>G]C	0.00131982	0.00326771				5:Del:R:3	9e-08	3.4e-07				5:Del:R:3	0.00010482	7e-08	1e-08	7e-08
		C[T>G]G	0.00106406	0.00408187				5:Del:R:4	9e-08	3.4e-07				5:Del:R:4	0.00010571	7e-08	1e-08	8e-08
		C[T>G]T	0.00362925	0.00654037				5:Del:R:5	9e-08	3.4e-07				5:Del:R:5	0	1.276e-05	1e-08	0.00059225
		G[C>A]A	0.0491905	0.0328184				2:Ins:R:0	0.0038674	0.00087579				2:Ins:R:0	0.00151522	0.00375268	0.00020145	0.00041647
		G[C>A]C	0.00826132	0.00898937				2:Ins:R:1	0.00564396	0.00223772				2:Ins:R:1	0.00282387	0.00121475	0	0.00343897
		G[C>A]G	0.00248871	0.00107259				2:Ins:R:2	0.00265368	0.00177656				2:Ins:R:2	0.00244233	0.00047855	0.00017854	0.00286578
		G[C>A]T	0.0278014	0.0196634				2:Ins:R:3	0.00113857	2.1e-07				2:Ins:R:3	0.00104137	0.00131436	0.0003655	0.00017074
		G[C>G]A	0.00071875	0.00426931				2:Ins:R:4	0.00092885	0.00205906				2:Ins:R:4	0.00202566	0.00543339	0.00053227	0.00065172
		G[C>G]C	0.00081512	0.00374123				2:Ins:R:5	0.00841441	0.0202367				2:Ins:R:5	0.0119156	0.0212807	0.00090263	0.00014538
		G[C>G]G	0.0001746	0.00029278				3:Ins:R:0	0.00170525	0.00114744				3:Ins:R:0	0.0012061	0.000785	0	0.00106519
		G[C>G]T	0.00174277	0.00447574				3:Ins:R:1	0.00079475	2.2e-07				3:Ins:R:1	0.00136836	0.00268543	0.00016199	0.00239676
		G[C>T]A	0.0021626	0.0116338				3:Ins:R:2	0.00014341	0.00104622				3:Ins:R:2	0.00018806	0.0001418	0.00019286	0.00276796
		G[C>T]C	0.00099768	0.00952128				3:Ins:R:3	9e-08	3.4e-07				3:Ins:R:3	1e-08	1.44e-06	1e-08	0.00030335
		G[C>T]G	0.0002236	0.00621997				3:Ins:R:4	0.00026217	3.3e-07				3:Ins:R:4	0.00026284	0.00024285	0	0.00094251
		G[C>T]T	0.00137439	0.0089828				3:Ins:R:5	4e-08	0.00058175				3:Ins:R:5	0.00140723	0.00334695	0.00017124	0.00034678
		G[T>A]A	0.00053285	0.00236343				4:Ins:R:0	0.00194299	0.00193468				4:Ins:R:0	0.00065668	0.00101704	0.00018413	0.00067317
		G[T>A]C	0.00038254	0.00405209				4:Ins:R:1	0.00275243	0.00233018				4:Ins:R:1	0.00277335	0.00219767	0.00032991	0.00308677
		G[T>A]G	0.00035152	0.00464777				4:Ins:R:2	0.00033879	2.7e-07				4:Ins:R:2	0	0.00042056	0	0.00135457
		G[T>A]T	0.00061134	0.00583382				4:Ins:R:3	9e-08	3.4e-07				4:Ins:R:3	0.00027663	0.00011878	0	0.00021736
		G[T>C]A	0.00062731	0.00998919				4:Ins:R:4	9e-08	3.4e-07				4:Ins:R:4	0.00062574	0.00097944	0	0.00037773
		G[T>C]C	0.00030316	0.00603358				4:Ins:R:5	0.00046624	0.00109493				4:Ins:R:5	0.00102912	0.00458854	0	0.00091923
		G[T>C]G	0.00044266	0.00740099				5:Ins:R:0	0.00408736	0.00168504				5:Ins:R:0	5.183e-05	0.00181291	0.00057083	0.00679147
		G[T>C]T	0.0010115	0.00981433				5:Ins:R:1	0.00154809	0.0012617				5:Ins:R:1	0.00867955	0.0124338	0.00105848	0.0125005
		G[T>G]A	0.00034443	0.00197764				5:Ins:R:2	0.00031614	2.7e-07				5:Ins:R:2	2.939e-05	0.00054217	0.00035926	3.277e-05
		G[T>G]C	0.00054077	0.00206579				5:Ins:R:3	9e-08	3.4e-07				5:Ins:R:3	1e-08	0.00013567	1e-08	1.3e-07
		G[T>G]G	0.00065051	0.00250127				5:Ins:R:4	9e-08	3.4e-07				5:Ins:R:4	7.193e-05	0.00094272	0	2.111e-05
		G[T>G]T	0.00187528	0.00481475				5:Ins:R:5	0.00031177	0.00061246				5:Ins:R:5	0.00011414	0.00021882	0	0.00045813
		T[C>A]A	0.0669686	0.0273138				2:Del:M:1	0.0145217	0.00679899				2:Del:M:1	0.0105053	0.00477303	0.00037745	0.0256611
		T[C>A]C	0.0505126	0.0164214				3:Del:M:1	0.0067241	1.5e-07				3:Del:M:1	0.00050523	0.0011385	0.00017087	0.00799837
		T[C>A]G	0.0064459	0.00376555				3:Del:M:2	0.00692193	0.00074001				3:Del:M:2	0.00692966	0.00223608	0.00034949	0.0102404
		T[C>A]T	0.166633	0.0464258				4:Del:M:1	0.00232388	1.9e-07				4:Del:M:1	0.0014884	0.00096652	0	0.00690981
		T[C>G]A	0.00269729	0.01313				4:Del:M:2	0.00314571	1.8e-07				4:Del:M:2	0.00482834	0.00047683	0	0.0086176
		T[C>G]C	0.0017672	0.0121636				4:Del:M:3	0.00237311	2e-07				4:Del:M:3	0.00432256	0.00264079	0.00070567	0.0130827
		T[C>G]G	0.00030443	0.00123182				5:Del:M:1	0.0131756	8e-08				5:Del:M:1	0.00873938	0.00356848	0.00034433	0.0394106
		T[C>G]T	0.00483532	0.0229729				5:Del:M:2	0.0105085	0.00102608				5:Del:M:2	0.00472432	0.00225754	0.00073033	0.040078
		T[C>T]A	0.00431898	0.0196285				5:Del:M:3	0.00523577	1.5e-07				5:Del:M:3	0.00393503	0.00062737	0.00089839	0.0286361
		T[C>T]C	0.00276278	0.0146412				5:Del:M:4	0.00531948	1.5e-07				5:Del:M:4	0.00392308	0.00169424	0	0.015023
		T[C>T]G	0.00014999	0.00551044				5:Del:M:5	0.00173883	2.3e-07				5:Del:M:5	0.00419963	0.00083356	0.00036716	0.0120793
		T[C>T]T	0.00345825	0.0155484
		T[T>A]A	0.00098395	0.013382
		T[T>A]C	0.00140124	0.00927675
		T[T>A]G	0.00071845	0.00533032
		T[T>A]T	0.00230845	0.0147515
		T[T>C]A	0.00068608	0.0215695
		T[T>C]C	0.00069657	0.0138863
		T[T>C]G	0.00052167	0.0084961
		T[T>C]T	0.00201012	0.0160386
		T[T>G]A	0.00147577	0.00497086
		T[T>G]C	0.00171151	0.00565106
		T[T>G]G	0.00134714	0.00829461
		T[T>G]T	0.00545296	0.0137453

## Sheet: Figure 2
2A									2B
	SBS18		C>A		KBrO3		C>A			SBS18-KBrO3		C>A
		ACA	7.55919			ACA	7.41631				ACA	0.142883
		ACC	2.31913			ACC	0.983145				ACC	1.33598
		ACG	0.356676			ACG	0.418873				ACG	-0.062197
		ACT	3.1411			ACT	2.74655				ACT	0.394549
		CCA	10.8617			CCA	25.3969				CCA	-14.5351
		CCC	2.8769			CCC	4.24378				CCC	-1.36688
		CCG	1.76136			CCG	2.66717				CCG	-0.905808
		CCT	5.32813			CCT	13.7547				CCT	-8.42659
		GCA	15.9991			GCA	5.5097				GCA	10.4894
		GCC	2.5393			GCC	0.925327				GCC	1.61397
		GCG	1.10966			GCG	0.278753				GCG	0.830906
		GCT	9.14442			GCT	3.11396				GCT	6.03046
		TCA	10.8324			TCA	7.50096				TCA	3.33143
		TCC	6.39962			TCC	5.65778				TCC	0.741849
		TCG	1.86411			TCG	0.721987				TCG	1.14212
		TCT	17.9072			TCT	18.6641				TCT	-0.756904
	Endo-lesions		C>A		KBrO3-lesions		C>A			Endo-KBrO3		C>A
		ACA	5.92405			ACA	4.08366				ACA	1.84039
		ACC	3.25379			ACC	2.38046				ACC	0.873331
		ACG	0.733338			ACG	0.439018				ACG	0.29432
		ACT	3.43601			ACT	2.15584				ACT	1.28017
		CCA	11.4867			CCA	20.5408				CCA	-9.05411
		CCC	10.9058			CCC	15.6382				CCC	-4.73238
		CCG	2.08361			CCG	2.9015				CCG	-0.817894
		CCT	9.25072			CCT	14.2744				CCT	-5.02368
		GCA	8.24413			GCA	2.58778				GCA	5.65636
		GCC	7.25405			GCC	2.51614				GCC	4.7379
		GCG	1.23606			GCG	0.381735				GCG	0.854327
		GCT	6.84788			GCT	2.45727				GCT	4.39061
		TCA	9.52959			TCA	7.93832				TCA	1.59127
		TCC	9.51174			TCC	10.651				TCC	-1.1393
		TCG	1.32316			TCG	0.955331				TCG	0.367825
		TCT	8.97932			TCT	10.0985				TCT	-1.11913

## Sheet: Figure 3
3A																		3B									3C
	KBr Mutations		13_Heterochrom/lo	12_Repressed	8_Insulator	11_Weak_Txn	10_Txn_Elongation	9_Txn_Transition	7_Weak_Enhancer	6_Weak_Enhancer	5_Strong_Enhancer	4_Strong_Enhancer	3_Poised_Promoter	2_Weak_Promoter	1_Active_Promoter				KBr Mutation				KBr Lesion					KBr-Mutations				KBr-Lesions				UV Mutations
		KM_10_SNV_INDEL	12.8324	11.9373	8.10204	6.44144	4.17277	3.22325	6.28796	6.06678	5.10926	3.61953	8.63719	4.02234	1.76315					Position	Log2(obs/exp)			Position	Log2(obs/exp)				-1010	2			-1014	1			-1014	2
		KM_4_SNV_INDEL	15.2133	13.5525	10.4715	6.38868	3.82362	3.88255	6.86818	6.86124	5.06738	2.97318	9.90736	4.09683	2.93859					-1000	0.0488511			-1000	0.00249989				-1009	3			-1013	6			-1013	1
		KM_5_SNV_INDEL	18.5506	16.7676	11.4651	7.75033	4.47082	4.61511	8.0826	8.34183	5.33959	3.42562	9.90736	4.84171	2.93859					-999	0.0725576			-999	0.00722783				-1007	5			-1012	15			-1012	5
		KM_9_SNV_INDEL	10.7435	9.87598	7.33769	5.35614	3.23603	2.85697	5.53233	5.52511	4.1251	3.16709	6.09684	3.72439	2.46841					-998	0.0308473			-998	0.00134114				-1006	11			-1011	49			-1011	9
																				-997	0.0104449			-997	0.00635311				-1005	2			-1010	150			-1010	41
	KBr Lesions																			-996	0.0649022			-996	0.0043738				-1004	14			-1009	312			-1009	98
			13_Heterochrom/lo	12_Repressed	8_Insulator	11_Weak_Txn	10_Txn_Elongation	9_Txn_Transition	7_Weak_Enhancer	6_Weak_Enhancer	5_Strong_Enhancer	4_Strong_Enhancer	3_Poised_Promoter	2_Weak_Promoter	1_Active_Promoter					-995	0.0551619			-995	0.00582652				-1003	4			-1008	573			-1008	121
		SRR15324469_1_rmdup_context_G_only	12599.8	15643.5	12636	14532.2	14636.4	16086.4	15066.5	13437.2	13952.1	14293.1	6572.14	10249.9	9122.08					-994	0.0073929			-994	0.00722996				-1002	4			-1007	923			-1007	167
		SRR15324470_1_rmdup_context_G_only	12838.2	16773.7	13373	15255.4	15367.8	17552.7	15990.5	14794.6	14647.5	15987.6	10253.4	12923.6	11873.7					-993	0.0535009			-993	0.00659999				-1001	6			-1006	1365			-1006	233
																				-992	0.0492999			-992	0.00827596				-1000	4			-1005	1829			-1005	311
																				-991	-0.0142909			-991	0.00388748				-999	11			-1004	2542			-1004	389
																				-990	-0.00772008			-990	0.00699795				-998	7			-1003	2929			-1003	497
																				-989	0.0524449			-989	0.00629746				-997	13			-1002	2641			-1002	479
																				-988	0.036603			-988	0.00615485				-996	14			-1001	2716			-1001	477
																				-987	0.0894054			-987	0.000626414				-994	5			-1000	2704			-1000	528
																				-986	-0.0361295			-986	0.00192812				-993	4			-999	2723			-999	532
																				-985	0.0524599			-985	0.00679587				-992	6			-998	2705			-998	490
																				-984	0.0266808			-984	0.00675138				-991	22			-997	2790			-997	514
																				-983	0.1449			-983	0.00727865				-990	10			-996	2804			-996	583
																				-982	0.10114			-982	0.00309883				-989	19			-995	2788			-995	558
																				-981	-0.0116847			-981	0.00737549				-988	8			-994	2924			-994	571
																				-980	0.0224226			-980	0.00942593				-987	25			-993	2672			-993	533
																				-979	0.0281779			-979	0.00854732				-986	29			-992	2551			-992	539
																				-978	0.124976			-978	0.00428487				-985	7			-991	2628			-991	516
																				-977	0.025003			-977	0.0138285				-984	13			-990	2743			-990	497
																				-976	0.0547588			-976	0.00636582				-983	3			-989	2788			-989	509
																				-975	0.0471247			-975	0.00609257				-982	9			-988	2730			-988	521
																				-974	0.0355133			-974	0.00643809				-981	7			-987	2578			-987	531
																				-973	0.122139			-973	0.00365606				-980	5			-986	2782			-986	467
																				-972	0.0956799			-972	0.00533331				-979	7			-985	2731			-985	428
																				-971	0.0576909			-971	0.00604334				-978	2			-984	2718			-984	499
																				-970	0.0607454			-970	0.00818448				-977	23			-983	2671			-983	505
																				-969	0.0476714			-969	0.00963343				-976	8			-982	2669			-982	480
																				-968	0.0181341			-968	0.01286				-975	6			-981	2718			-981	485
																				-967	0.0968717			-967	0.00615341				-974	9			-980	2806			-980	468
																				-966	0.0737222			-966	0.0124608				-973	14			-979	2728			-979	505
																				-965	0.0636931			-965	0.00550172				-972	14			-978	2504			-978	496
																				-964	0.0311455			-964	0.00729062				-971	11			-977	2680			-977	561
																				-963	0.120353			-963	0.00568556				-970	5			-976	2670			-976	451
																				-962	0.0163087			-962	0.00987927				-969	6			-975	2824			-975	495
																				-961	0.0396639			-961	0.00285268				-968	11			-974	2704			-974	465
																				-960	0.085991			-960	0.00730856				-967	15			-973	2763			-973	458
																				-959	0.061509			-959	0.00557098				-966	13			-972	2747			-972	512
																				-958	0.0608113			-958	0.00223401				-965	8			-971	2548			-971	532
																				-957	0.0902431			-957	0.00623302				-964	6			-970	2558			-970	551
																				-956	0.0793221			-956	0.00587675				-963	5			-969	2520			-969	490
																				-955	0.0871512			-955	0.00587033				-962	1			-968	2638			-968	503
																				-954	0.082657			-954	0.00225047				-961	15			-967	2814			-967	630
																				-953	-0.024963			-953	0.006691				-960	17			-966	2792			-966	518
																				-952	0.0547425			-952	0.00162219				-959	9			-965	2585			-965	483
																				-951	0.0637115			-951	0.0117586				-958	12			-964	2606			-964	544
																				-950	0.0356862			-950	0.00493719				-957	9			-963	2710			-963	480
																				-949	0.0684695			-949	0.0114728				-956	6			-962	2798			-962	559
																				-948	0.0903328			-948	0.00376291				-955	6			-961	2690			-961	454
																				-947	0.043414			-947	0.00466782				-954	5			-960	2656			-960	492
																				-946	0.0472501			-946	0.00819487				-952	8			-959	2690			-959	474
																				-945	0.0393401			-945	0.00307983				-951	14			-958	2620			-958	444
																				-944	0.0990229			-944	0.00775131				-950	10			-957	2703			-957	544
																				-943	0.0555361			-943	0.0030514				-949	14			-956	2734			-956	501
																				-942	0.0834525			-942	0.00511726				-948	9			-955	2796			-955	553
																				-941	0.111523			-941	0.0100416				-947	7			-954	2852			-954	562
																				-940	0.0124794			-940	0.00932156				-946	8			-953	2696			-953	497
																				-939	0.0308346			-939	0.0018028				-945	19			-952	2655			-952	503
																				-938	0.053037			-938	0.0050493				-944	4			-951	2674			-951	505
																				-937	0.00577806			-937	0.00798247				-943	10			-950	2630			-950	510
																				-936	0.0401838			-936	0.00571553				-942	11			-949	2693			-949	552
																				-935	0.0986935			-935	0.00263196				-941	6			-948	2836			-948	519
																				-934	0.0417935			-934	0.000797434				-940	9			-947	2577			-947	487
																				-933	0.0541153			-933	0.00042328				-939	3			-946	2657			-946	498
																				-932	-0.00679671			-932	0.0062805				-938	12			-945	2790			-945	471
																				-931	0.150261			-931	0.00557114				-937	6			-944	2752			-944	489
																				-930	0.0721435			-930	0.00697099				-936	4			-943	2737			-943	472
																				-929	0.00557087			-929	0.00510616				-935	8			-942	2795			-942	516
																				-928	0.0374423			-928	0.00392999				-934	12			-941	2697			-941	470
																				-927	0.0259023			-927	0.00493489				-933	8			-940	2706			-940	504
																				-926	0.000289524			-926	0.00333076				-932	7			-939	2730			-939	461
																				-925	0.12696			-925	-0.00240679				-931	10			-938	2627			-938	540
																				-924	0.0292452			-924	0.00378731				-930	15			-937	2732			-937	540
																				-923	0.068			-923	0.00686656				-929	7			-936	2561			-936	490
																				-922	0.0338373			-922	-0.00110684				-928	9			-935	2790			-935	486
																				-921	-0.0305102			-921	0.00654891				-927	21			-934	2765			-934	510
																				-920	0.0557825			-920	0.00579422				-926	2			-933	2788			-933	553
																				-919	-0.00399986			-919	0.00351904				-925	6			-932	2726			-932	510
																				-918	0.0683418			-918	0.00276932				-924	8			-931	2643			-931	513
																				-917	0.0524223			-917	0.00245579				-923	4			-930	2560			-930	524
																				-916	0.0313815			-916	0.00522017				-922	7			-929	2732			-929	561
																				-915	0.0426639			-915	0.00315928				-921	11			-928	2605			-928	530
																				-914	0.111433			-914	0.00275968				-920	4			-927	2763			-927	513
																				-913	0.00330669			-913	0.0118605				-919	8			-926	2638			-926	458
																				-912	0.079141			-912	0.00735674				-918	7			-925	2773			-925	461
																				-911	0.0457264			-911	0.00138542				-917	3			-924	2689			-924	492
																				-910	0.0510093			-910	0.00864057				-916	8			-923	2695			-923	439
																				-909	-0.00166762			-909	0.00289405				-915	7			-922	2637			-922	436
																				-908	0.0267688			-908	0.00488297				-914	10			-921	2584			-921	494
																				-907	0.0898802			-907	0.0028055				-913	13			-920	2709			-920	475
																				-906	0.0308128			-906	-0.00288318				-912	16			-919	2782			-919	458
																				-905	-0.0273024			-905	0.000411358				-911	13			-918	2626			-918	455
																				-904	0.0168763			-904	0.00497018				-910	5			-917	2807			-917	505
																				-903	0.0523433			-903	0.000194815				-909	4			-916	2755			-916	506
																				-902	0.079944			-902	0.00158083				-908	3			-915	2716			-915	490
																				-901	0.05073			-901	0.0026765				-907	6			-914	2723			-914	424
																				-900	0.00907101			-900	0.00190738				-906	10			-913	2612			-913	504
																				-899	-0.0202275			-899	0.00231722				-905	4			-912	2655			-912	558
																				-898	-0.0155797			-898	-0.000208275				-904	10			-911	2511			-911	501
																				-897	0.078541			-897	0.000620552				-903	12			-910	2706			-910	505
																				-896	-0.0561261			-896	0.00402868				-902	1			-909	2645			-909	518
																				-895	0.120439			-895	-0.000870449				-901	4			-908	2787			-908	527
																				-894	0.031264			-894	0.00391286				-900	4			-907	2805			-907	537
																				-893	0.0103328			-893	0.00126503				-899	5			-906	2782			-906	454
																				-892	-0.061513			-892	0.00186744				-898	11			-905	2672			-905	527
																				-891	0.0191484			-891	0.00285356				-897	9			-904	2762			-904	528
																				-890	0.087576			-890	0.00470939				-896	2			-903	2647			-903	541
																				-889	0.0166666			-889	0.00188198				-895	6			-902	2601			-902	516
																				-888	0.0325034			-888	0.0053312				-894	6			-901	2740			-901	552
																				-887	0.0622023			-887	0.000194339				-893	13			-900	2697			-900	521
																				-886	0.133987			-886	0.00164699				-892	2			-899	2697			-899	513
																				-885	-0.0132212			-885	0.00193118				-891	5			-898	2621			-898	542
																				-884	0.0223797			-884	-0.0059448				-890	8			-897	2688			-897	451
																				-883	-0.0162724			-883	0.00104743				-889	8			-896	2717			-896	490
																				-882	0.0980157			-882	0.000647186				-888	10			-895	2518			-895	562
																				-881	0.0712173			-881	0.00551675				-887	2			-894	2777			-894	535
																				-880	0.0445766			-880	-0.00368983				-886	6			-893	2724			-893	526
																				-879	0.00694763			-879	-0.0012492				-885	9			-892	2703			-892	491
																				-878	-0.0114901			-878	0.0021659				-884	9			-891	2667			-891	497
																				-877	0.048822			-877	0.00249292				-883	5			-890	2484			-890	480
																				-876	-0.0173138			-876	-0.000663348				-882	6			-889	2684			-889	462
																				-875	-0.0209394			-875	0.00409739				-881	6			-888	2725			-888	470
																				-874	-0.0205062			-874	-0.000801531				-880	18			-887	2767			-887	535
																				-873	0.0102547			-873	0.0012235				-879	5			-886	2731			-886	554
																				-872	0.0527456			-872	-0.000101474				-878	5			-885	2795			-885	433
																				-871	-0.0708729			-871	-0.00261746				-877	8			-884	2770			-884	474
																				-870	-0.0211651			-870	0.00567399				-876	6			-883	2769			-883	468
																				-869	-0.0122437			-869	0.0035134				-875	6			-882	2895			-882	534
																				-868	0.0448145			-868	-0.00615676				-874	13			-881	2764			-881	450
																				-867	0.0379245			-867	-0.000981057				-873	9			-880	2661			-880	464
																				-866	0.0835008			-866	-0.00253246				-872	2			-879	2725			-879	458
																				-865	-0.00805549			-865	0.00114166				-871	6			-878	2761			-878	511
																				-864	-0.0037764			-864	-0.000305347				-870	9			-877	2634			-877	564
																				-863	-0.0110241			-863	-0.000262092				-869	12			-876	2684			-876	503
																				-862	0.0281093			-862	-6.30607e-05				-868	17			-875	2781			-875	520
																				-861	0.0379495			-861	-0.000821161				-867	8			-874	2640			-874	529
																				-860	0.063147			-860	0.002577				-866	17			-873	2632			-873	531
																				-859	0.0480954			-859	0.00210656				-865	7			-872	2663			-872	575
																				-858	0.0458689			-858	-0.000938741				-864	5			-871	2573			-871	630
																				-857	0.0333006			-857	0.00198985				-863	18			-870	2572			-870	504
																				-856	-0.0892697			-856	-0.000548199				-862	13			-869	2763			-869	549
																				-855	-0.0343301			-855	-0.00197884				-861	8			-868	2761			-868	520
																				-854	-0.0013074			-854	0.000583163				-860	7			-867	2771			-867	505
																				-853	-0.00892909			-853	0.000296246				-859	9			-866	2781			-866	532
																				-852	-0.0073887			-852	0.00431563				-858	5			-865	2790			-865	466
																				-851	0.0161056			-851	0.00194894				-857	6			-864	2736			-864	536
																				-850	0.040699			-850	0.00575964				-856	2			-863	2837			-863	491
																				-849	0.00610582			-849	0.00234069				-855	5			-862	2745			-862	532
																				-848	-0.0325872			-848	0.00247748				-854	7			-861	2682			-861	488
																				-847	-0.010794			-847	0.00362446				-853	12			-860	2542			-860	526
																				-846	0.100964			-846	0.000418404				-852	19			-859	2588			-859	431
																				-845	-0.0458467			-845	0.00328589				-851	6			-858	2731			-858	484
																				-844	-0.0220784			-844	0.00392185				-850	8			-857	2850			-857	521
																				-843	0.0392945			-843	0.00229779				-849	12			-856	2750			-856	514
																				-842	0.038236			-842	0.00492868				-848	4			-855	2689			-855	541
																				-841	-0.093767			-841	0.000655256				-847	10			-854	2726			-854	542
																				-840	0.0350893			-840	0.00106679				-846	11			-853	2472			-853	510
																				-839	-0.0663439			-839	0.000313487				-845	10			-852	2555			-852	556
																				-838	0.0846263			-838	0.0028781				-844	13			-851	2660			-851	504
																				-837	-0.0305107			-837	0.00511452				-843	7			-850	2624			-850	497
																				-836	0.00671018			-836	0.00520325				-842	5			-849	2553			-849	497
																				-835	0.0412586			-835	0.0062479				-841	21			-848	2580			-848	474
																				-834	0.00544467			-834	0.00494188				-840	8			-847	2625			-847	474
																				-833	-0.0590084			-833	0.00264447				-839	1			-846	2824			-846	541
																				-832	-0.0235432			-832	0.00318262				-838	9			-845	2635			-845	547
																				-831	0.0152724			-831	0.00351679				-837	9			-844	2774			-844	544
																				-830	-0.122699			-830	0.000626992				-836	3			-843	2644			-843	592
																				-829	-0.00834136			-829	0.00300255				-835	5			-842	2746			-842	571
																				-828	-0.00284072			-828	0.0010856				-834	15			-841	2790			-841	496
																				-827	-0.0170627			-827	0.00225304				-833	6			-840	2576			-840	489
																				-826	-0.0405901			-826	0.0069575				-832	2			-839	2711			-839	547
																				-825	0.0463765			-825	0.0027013				-831	4			-838	2642			-838	560
																				-824	0.0361855			-824	0.00557191				-830	11			-837	2657			-837	467
																				-823	-0.0712874			-823	0.00761953				-829	16			-836	2647			-836	545
																				-822	0.0242644			-822	0.00285175				-828	12			-835	2697			-835	538
																				-821	0.110928			-821	0.00556564				-827	11			-834	2764			-834	513
																				-820	0.0764419			-820	0.00471496				-826	11			-833	2619			-833	534
																				-819	-0.0104184			-819	0.00613615				-825	6			-832	2682			-832	547
																				-818	0.0369555			-818	0.00508856				-824	21			-831	2655			-831	457
																				-817	0.0729045			-817	0.0026153				-823	12			-830	2675			-830	458
																				-816	0.043476			-816	-9.64284e-05				-822	3			-829	2637			-829	491
																				-815	0.0747279			-815	0.00474401				-821	12			-828	2630			-828	505
																				-814	-0.0486013			-814	-0.000482982				-820	7			-827	2709			-827	526
																				-813	0.0718048			-813	0.00276455				-819	10			-826	2674			-826	541
																				-812	-0.0324009			-812	0.00698399				-818	5			-825	2767			-825	483
																				-811	0.0725036			-811	0.0050135				-817	6			-824	2762			-824	492
																				-810	0.0247454			-810	0.00377412				-816	3			-823	2631			-823	497
																				-809	-0.0112258			-809	0.00105181				-815	29			-822	2594			-822	522
																				-808	0.109865			-808	0.00800574				-814	10			-821	2629			-821	487
																				-807	0.095773			-807	0.00056846				-813	9			-820	2499			-820	500
																				-806	0.104263			-806	0.00775954				-812	6			-819	2677			-819	473
																				-805	0.0191485			-805	0.00457273				-811	10			-818	2650			-818	478
																				-804	0.040273			-804	0.00569124				-810	13			-817	2612			-817	550
																				-803	0.0344542			-803	0.00246142				-809	14			-816	2596			-816	484
																				-802	0.0751605			-802	0.00609046				-808	6			-815	2517			-815	487
																				-801	0.0241785			-801	0.00612398				-807	10			-814	2603			-814	516
																				-800	0.0619385			-800	0.00521703				-806	10			-813	2642			-813	518
																				-799	0.0451746			-799	0.0023284				-805	11			-812	2526			-812	522
																				-798	0.130128			-798	0.00812798				-803	13			-811	2581			-811	523
																				-797	0.0247124			-797	0.00174159				-802	3			-810	2805			-810	527
																				-796	-0.00810081			-796	0.00574596				-801	16			-809	2685			-809	478
																				-795	-0.0535308			-795	0.00386788				-800	4			-808	2523			-808	500
																				-794	0.0555959			-794	0.00666536				-799	10			-807	2603			-807	571
																				-793	0.0341319			-793	0.00414259				-798	10			-806	2587			-806	495
																				-792	0.0922533			-792	0.00561566				-797	4			-805	2690			-805	563
																				-791	-0.0265412			-791	0.00589151				-796	2			-804	2705			-804	476
																				-790	0.0637144			-790	0.00771891				-795	10			-803	2705			-803	528
																				-789	0.0227562			-789	0.00709172				-794	11			-802	2642			-802	513
																				-788	0.0943439			-788	0.00901352				-793	10			-801	2665			-801	584
																				-787	-0.0133485			-787	0.00651811				-792	8			-800	2625			-800	514
																				-786	0.0318517			-786	0.0128332				-791	8			-799	2789			-799	501
																				-785	0.0863086			-785	0.0105974				-790	18			-798	2613			-798	540
																				-784	0.0712576			-784	0.00871409				-789	16			-797	2515			-797	560
																				-783	0.106336			-783	0.0123246				-788	8			-796	2765			-796	463
																				-782	0.0911905			-782	0.0086083				-787	14			-795	2705			-795	494
																				-781	0.110439			-781	0.010384				-786	32			-794	2529			-794	507
																				-780	0.162794			-780	0.0116876				-785	7			-793	2680			-793	537
																				-779	0.0811117			-779	0.00827528				-784	6			-792	2545			-792	577
																				-778	0.0573281			-778	0.00860721				-783	7			-791	2531			-791	526
																				-777	0.0451916			-777	0.0107707				-782	5			-790	2646			-790	536
																				-776	0.0459331			-776	0.010543				-781	2			-789	2680			-789	502
																				-775	0.11374			-775	0.00818333				-780	5			-788	2632			-788	515
																				-774	0.0103125			-774	0.00513321				-779	9			-787	2635			-787	464
																				-773	-0.0151509			-773	0.00763732				-778	7			-786	2837			-786	465
																				-772	0.0531053			-772	0.0107133				-777	3			-785	2775			-785	549
																				-771	0.0698709			-771	0.00733427				-776	16			-784	2587			-784	491
																				-770	0.0813736			-770	0.00218538				-775	12			-783	2450			-783	456
																				-769	0.0497937			-769	0.0066888				-774	1			-782	2546			-782	441
																				-768	0.0340466			-768	0.0105603				-773	6			-781	2651			-781	520
																				-767	0.0311487			-767	0.00582599				-772	6			-780	2684			-780	466
																				-766	0.0830035			-766	0.00768052				-771	13			-779	2485			-779	461
																				-765	0.0798597			-765	0.00417788				-770	8			-778	2601			-778	507
																				-764	0.0957207			-764	0.00926803				-769	9			-777	2540			-777	449
																				-763	0.0733622			-763	0.00968352				-768	10			-776	2729			-776	496
																				-762	0.000206618			-762	0.00973045				-767	6			-775	2647			-775	475
																				-761	0.14479			-761	0.00431135				-766	4			-774	2579			-774	414
																				-760	0.0706379			-760	0.00794547				-765	7			-773	2727			-773	474
																				-759	0.0590631			-759	0.0077329				-764	17			-772	2725			-772	499
																				-758	0.0447934			-758	0.00694364				-763	15			-771	2589			-771	421
																				-757	0.0697696			-757	0.00129897				-762	6			-770	2715			-770	470
																				-756	0.0886532			-756	0.00574269				-761	7			-769	2669			-769	465
																				-755	0.151367			-755	0.00468805				-760	7			-768	2619			-768	499
																				-754	0.113251			-754	0.00772166				-759	13			-767	2637			-767	494
																				-753	-0.0163624			-753	0.0035056				-758	5			-766	2547			-766	484
																				-752	0.0875633			-752	0.0110816				-757	4			-765	2574			-765	477
																				-751	0.113001			-751	0.00499229				-756	3			-764	2633			-764	479
																				-750	0.0660705			-750	0.00699983				-755	3			-763	2621			-763	496
																				-749	-0.00621433			-749	0.00994509				-754	3			-762	2445			-762	472
																				-748	0.0751886			-748	0.0015741				-753	7			-761	2766			-761	533
																				-747	0.0903897			-747	0.00784726				-752	3			-760	2638			-760	416
																				-746	0.0698197			-746	0.00452297				-751	7			-759	2563			-759	545
																				-745	0.0669026			-745	0.0108767				-750	7			-758	2833			-758	483
																				-744	0.0763346			-744	0.0121824				-749	8			-757	2715			-757	539
																				-743	0.0455297			-743	0.00419238				-748	2			-756	2558			-756	510
																				-742	0.106384			-742	0.00886935				-747	7			-755	2648			-755	410
																				-741	0.0403923			-741	0.00785347				-746	8			-754	2692			-754	444
																				-740	0.0527186			-740	0.00379502				-745	5			-753	2750			-753	518
																				-739	0.00977551			-739	0.0049415				-744	13			-752	2778			-752	503
																				-738	0.0404893			-738	0.00791464				-743	5			-751	2679			-751	463
																				-737	0.0787083			-737	0.00300067				-742	5			-750	2606			-750	467
																				-736	0.0732096			-736	0.00886473				-741	5			-749	2669			-749	479
																				-735	0.0477302			-735	0.00590988				-740	2			-748	2681			-748	470
																				-734	0.0662746			-734	-1.99013e-05				-739	13			-747	2547			-747	521
																				-733	0.0765647			-733	0.00543189				-738	1			-746	2740			-746	517
																				-732	0.00684303			-732	0.00707427				-737	12			-745	2626			-745	498
																				-731	0.111466			-731	0.00551633				-736	1			-744	2682			-744	471
																				-730	0.0648168			-730	0.00377124				-735	14			-743	2584			-743	463
																				-729	0.0841806			-729	0.00244012				-734	6			-742	2721			-742	507
																				-728	0.0700974			-728	0.00481116				-733	9			-741	2612			-741	494
																				-727	0.0437945			-727	0.00218603				-732	15			-740	2586			-740	477
																				-726	0.0698901			-726	0.00457579				-731	31			-739	2718			-739	501
																				-725	0.0337334			-725	0.00246214				-730	2			-738	2638			-738	429
																				-724	0.0717618			-724	0.000547285				-729	13			-737	2743			-737	475
																				-723	0.0761052			-723	0.0102418				-728	13			-736	2725			-736	533
																				-722	0.103705			-722	0.00448385				-727	18			-735	2746			-735	534
																				-721	0.023254			-721	0.00245358				-726	13			-734	2695			-734	524
																				-720	0.0784698			-720	0.00516194				-725	8			-733	2681			-733	447
																				-719	-0.0270341			-719	0.00361311				-724	25			-732	2733			-732	492
																				-718	-0.000710563			-718	0.00893117				-723	18			-731	2575			-731	501
																				-717	0.0687824			-717	0.011773				-722	7			-730	2802			-730	537
																				-716	-0.0174873			-716	0.00481042				-721	8			-729	2614			-729	494
																				-715	-0.0202968			-715	0.004062				-720	14			-728	2646			-728	540
																				-714	0.0736344			-714	0.00379871				-719	11			-727	2585			-727	438
																				-713	0.0305752			-713	0.000100376				-718	5			-726	2607			-726	448
																				-712	0.0379649			-712	0.00458675				-717	10			-725	2566			-725	474
																				-711	-0.000875754			-711	0.00215675				-716	4			-724	2619			-724	464
																				-710	-0.0357037			-710	-0.0012122				-715	7			-723	2632			-723	466
																				-709	-0.027208			-709	0.00109557				-714	16			-722	2633			-722	514
																				-708	0.0303324			-708	0.00335991				-713	2			-721	2681			-721	419
																				-707	-0.0380143			-707	0.00689206				-712	4			-720	2797			-720	527
																				-706	0.0303886			-706	0.00160249				-711	6			-719	2603			-719	519
																				-705	0.0110232			-705	0.000104775				-710	4			-718	2699			-718	551
																				-704	0.0191283			-704	-0.00197173				-709	22			-717	2750			-717	551
																				-703	0.0175345			-703	0.00270777				-708	10			-716	2593			-716	494
																				-702	0.00553461			-702	-0.00381951				-707	11			-715	2523			-715	551
																				-701	0.0386775			-701	-0.000181287				-706	12			-714	2646			-714	478
																				-700	0.0561506			-700	0.00481889				-705	10			-713	2630			-713	477
																				-699	0.0644491			-699	-0.00103393				-704	10			-712	2431			-712	554
																				-698	0.053274			-698	0.00213842				-703	10			-711	2638			-711	493
																				-697	-0.00127401			-697	0.00166468				-702	15			-710	2656			-710	498
																				-696	0.0481678			-696	-0.0045597				-701	13			-709	2612			-709	474
																				-695	-0.000145388			-695	-0.00129793				-700	13			-708	2620			-708	559
																				-694	0.00961083			-694	0.000189148				-699	17			-707	2775			-707	519
																				-693	0.0112766			-693	-0.0061836				-698	5			-706	2701			-706	562
																				-692	-0.00839207			-692	0.00407617				-697	7			-705	2562			-705	476
																				-691	0.0173153			-691	-0.00283289				-696	7			-704	2464			-704	541
																				-690	0.0121078			-690	-0.00597781				-695	14			-703	2668			-703	484
																				-689	0.0487132			-689	-0.0024666				-694	10			-702	2850			-702	518
																				-688	-0.0201561			-688	0.00764283				-693	5			-701	2634			-701	597
																				-687	0.00354872			-687	0.00306707				-692	9			-700	2653			-700	633
																				-686	0.00159089			-686	-0.00109773				-691	6			-699	2646			-699	558
																				-685	0.0207446			-685	-0.00205963				-690	9			-698	2573			-698	482
																				-684	-0.0519132			-684	-0.0024095				-689	10			-697	2636			-697	511
																				-683	0.0198054			-683	-0.00149816				-688	2			-696	2629			-696	594
																				-682	0.00902279			-682	0.00242149				-687	4			-695	2809			-695	517
																				-681	-0.0612738			-681	-0.00234919				-686	12			-694	2740			-694	539
																				-680	0.0617449			-680	0.00293976				-685	8			-693	2583			-693	503
																				-679	-0.074884			-679	-0.00202552				-684	10			-692	2508			-692	532
																				-678	0.0581061			-678	0.00290571				-683	5			-691	2617			-691	519
																				-677	0.0161145			-677	0.00233322				-682	9			-690	2633			-690	520
																				-676	0.0653923			-676	-0.00689554				-681	2			-689	2762			-689	517
																				-675	0.00142912			-675	0.00861623				-680	8			-688	2721			-688	553
																				-674	0.0325604			-674	-0.00499519				-679	12			-687	2579			-687	540
																				-673	-0.0121645			-673	-0.0015595				-678	5			-686	2570			-686	526
																				-672	0.014517			-672	-0.00104038				-677	5			-685	2632			-685	526
																				-671	-0.0412509			-671	0.00289147				-676	10			-684	2799			-684	589
																				-670	0.0625906			-670	-0.000762196				-675	14			-683	2855			-683	515
																				-669	0.0157242			-669	0.00585697				-674	11			-682	2622			-682	523
																				-668	0.0197353			-668	0.00141692				-673	18			-681	2614			-681	479
																				-667	-0.0607208			-667	0.00617661				-672	6			-680	2531			-680	516
																				-666	-0.0881683			-666	0.00414623				-671	9			-679	2649			-679	528
																				-665	-0.0340318			-665	0.0035889				-670	13			-678	2610			-678	551
																				-664	0.0114095			-664	0.00144042				-669	8			-677	2701			-677	458
																				-663	-0.0459581			-663	-0.00109456				-668	4			-676	2646			-676	457
																				-662	-3.43723e-05			-662	0.00078422				-667	6			-675	2698			-675	580
																				-661	-0.0636988			-661	-0.000102102				-666	9			-674	2768			-674	524
																				-660	0.00993238			-660	0.00337416				-665	8			-673	2519			-673	511
																				-659	0.0149056			-659	0.00106247				-664	4			-672	2668			-672	592
																				-658	-0.0350832			-658	-0.000575357				-663	16			-671	2609			-671	520
																				-657	-0.00739623			-657	0.00597909				-662	5			-670	2638			-670	541
																				-656	0.0444639			-656	-0.00149299				-661	11			-669	2515			-669	504
																				-655	0.0392502			-655	-0.00082235				-660	16			-668	2681			-668	520
																				-654	0.0533508			-654	0.00146922				-659	6			-667	2647			-667	540
																				-653	0.00580059			-653	0.0028905				-658	6			-666	2454			-666	541
																				-652	-0.0116085			-652	0.003738				-657	8			-665	2436			-665	531
																				-651	0.0250188			-651	0.00201323				-656	5			-664	2760			-664	543
																				-650	0.0264614			-650	0.00504666				-655	15			-663	2628			-663	515
																				-649	-0.00769112			-649	-0.000445105				-654	3			-662	2670			-662	513
																				-648	0.00168035			-648	0.00184928				-653	2			-661	2608			-661	514
																				-647	0.00864083			-647	0.00356343				-652	6			-660	2556			-660	469
																				-646	0.0221462			-646	0.0015238				-651	6			-659	2559			-659	484
																				-645	-0.0342615			-645	0.00212779				-650	6			-658	2563			-658	490
																				-644	-0.08955			-644	0.00390192				-649	11			-657	2636			-657	489
																				-643	0.0851257			-643	-0.000906931				-648	5			-656	2577			-656	496
																				-642	0.00608592			-642	-0.000442466				-647	5			-655	2636			-655	500
																				-641	0.0114582			-641	0.00317536				-646	4			-654	2537			-654	539
																				-640	0.0458971			-640	0.000339476				-645	9			-653	2562			-653	567
																				-639	0.0576718			-639	0.000377908				-644	3			-652	2633			-652	579
																				-638	0.0886588			-638	0.00284646				-643	9			-651	2680			-651	476
																				-637	-0.0129451			-637	0.00629253				-642	4			-650	2478			-650	510
																				-636	0.012108			-636	0.00180863				-641	10			-649	2656			-649	471
																				-635	0.037081			-635	0.000896302				-640	6			-648	2768			-648	536
																				-634	0.0102712			-634	-0.00141345				-639	5			-647	2690			-647	524
																				-633	0.000684405			-633	0.00356537				-638	5			-646	2723			-646	506
																				-632	0.0190543			-632	0.00136521				-637	4			-645	2616			-645	498
																				-631	0.0352535			-631	0.00293083				-636	8			-644	2559			-644	475
																				-630	0.0748778			-630	-0.00142153				-635	11			-643	2559			-643	505
																				-629	0.0607993			-629	0.00839606				-634	13			-642	2646			-642	598
																				-628	0.0606188			-628	0.00555694				-633	5			-641	2508			-641	515
																				-627	0.010039			-627	0.00899908				-632	8			-640	2481			-640	517
																				-626	0.0644603			-626	0.00583749				-631	20			-639	2516			-639	534
																				-625	0.0270007			-625	0.00486696				-630	12			-638	2571			-638	483
																				-624	0.0214182			-624	0.0119664				-629	3			-637	2525			-637	544
																				-623	-0.00267473			-623	0.0066535				-628	9			-636	2452			-636	468
																				-622	-0.0229922			-622	0.00600994				-627	8			-635	2571			-635	555
																				-621	-0.00394046			-621	0.00473324				-626	8			-634	2528			-634	563
																				-620	0.0523768			-620	0.00314389				-625	2			-633	2744			-633	591
																				-619	0.0441836			-619	0.0107089				-624	9			-632	2605			-632	437
																				-618	0.0574345			-618	0.00675818				-623	10			-631	2574			-631	528
																				-617	-0.0475193			-617	0.0101706				-622	3			-630	2579			-630	497
																				-616	-0.0413649			-616	0.0107874				-621	4			-629	2549			-629	582
																				-615	0.109809			-615	0.00387037				-620	7			-628	2671			-628	469
																				-614	0.0265027			-614	0.00829914				-619	9			-627	2577			-627	466
																				-613	0.0274865			-613	0.00886244				-618	13			-626	2596			-626	515
																				-612	0.0147662			-612	0.00519325				-617	6			-625	2568			-625	424
																				-611	0.0178158			-611	0.00791932				-616	4			-624	2440			-624	491
																				-610	0.11829			-610	0.00814011				-615	5			-623	2682			-623	476
																				-609	-0.0012828			-609	0.00207989				-614	4			-622	2469			-622	520
																				-608	0.0434074			-608	0.00368136				-613	8			-621	2591			-621	475
																				-607	0.102492			-607	0.00575879				-612	11			-620	2675			-620	479
																				-606	-0.000575519			-606	0.00572328				-611	4			-619	2462			-619	446
																				-605	0.05438			-605	0.00749798				-610	7			-618	2643			-618	468
																				-604	0.0251731			-604	0.0122204				-609	4			-617	2432			-617	546
																				-603	-0.0238163			-603	0.0126772				-608	4			-616	2569			-616	515
																				-602	0.0267895			-602	0.00878326				-607	4			-615	2580			-615	545
																				-601	0.112749			-601	0.0084517				-606	10			-614	2589			-614	453
																				-600	-0.00409569			-600	0.00720585				-605	3			-613	2594			-613	570
																				-599	0.0517173			-599	0.00708748				-604	4			-612	2600			-612	538
																				-598	0.0650482			-598	0.0111225				-603	10			-611	2387			-611	561
																				-597	0.0238147			-597	0.00833141				-602	1			-610	2429			-610	494
																				-596	0.128174			-596	0.00396466				-601	3			-609	2508			-609	467
																				-595	0.0293251			-595	0.00368429				-600	1			-608	2672			-608	502
																				-594	0.0445097			-594	0.00621256				-599	5			-607	2601			-607	565
																				-593	0.00999232			-593	0.012595				-598	4			-606	2594			-606	545
																				-592	0.0409194			-592	0.0120432				-597	17			-605	2621			-605	557
																				-591	0.109298			-591	0.01111				-596	4			-604	2585			-604	539
																				-590	0.0664689			-590	0.00556331				-595	6			-603	2645			-603	541
																				-589	0.116844			-589	0.00870874				-594	6			-602	2460			-602	500
																				-588	0.114253			-588	0.00376384				-593	11			-601	2514			-601	452
																				-587	0.0668115			-587	0.0149303				-592	20			-600	2528			-600	517
																				-586	0.117237			-586	0.0156076				-591	3			-599	2347			-599	415
																				-585	0.0766068			-585	0.0113346				-590	1			-598	2488			-598	466
																				-584	0.0509547			-584	0.0104009				-589	2			-597	2411			-597	558
																				-583	0.104993			-583	0.00591988				-588	9			-596	2438			-596	493
																				-582	0.0471425			-582	0.0101254				-587	6			-595	2478			-595	447
																				-581	0.0098689			-581	0.00960112				-586	5			-594	2465			-594	535
																				-580	0.0934662			-580	0.0101822				-585	2			-593	2555			-593	441
																				-579	0.0659348			-579	0.0110047				-584	10			-592	2627			-592	490
																				-578	0.119691			-578	0.0138608				-583	9			-591	2533			-591	482
																				-577	0.103822			-577	0.00745726				-582	2			-590	2479			-590	416
																				-576	0.0401577			-576	0.016419				-581	2			-589	2441			-589	481
																				-575	0.0359474			-575	0.0109221				-580	3			-588	2520			-588	519
																				-574	0.101192			-574	0.0120362				-579	9			-587	2595			-587	450
																				-573	0.0506108			-573	0.0110121				-578	7			-586	2527			-586	411
																				-572	0.072268			-572	0.00901224				-577	3			-585	2481			-585	544
																				-571	0.116209			-571	0.00488797				-576	5			-584	2501			-584	505
																				-570	0.0345229			-570	0.00833835				-575	5			-583	2531			-583	499
																				-569	0.0706801			-569	0.0118792				-574	4			-582	2515			-582	472
																				-568	0.085484			-568	0.0118187				-573	11			-581	2335			-581	448
																				-567	0.068036			-567	0.00700853				-572	5			-580	2501			-580	490
																				-566	0.0300276			-566	0.00892374				-571	7			-579	2505			-579	530
																				-565	0.11084			-565	0.00717638				-570	5			-578	2627			-578	468
																				-564	0.00634829			-564	0.0103614				-569	28			-577	2424			-577	433
																				-563	0.180474			-563	0.0085742				-568	7			-576	2620			-576	517
																				-562	0.0866852			-562	0.00968961				-567	3			-575	2358			-575	511
																				-561	0.108593			-561	0.0129785				-566	2			-574	2596			-574	437
																				-560	-0.0312943			-560	0.0095702				-565	9			-573	2506			-573	510
																				-559	0.0998845			-559	0.00981285				-564	1			-572	2480			-572	469
																				-558	0.143078			-558	0.00940903				-563	3			-571	2513			-571	449
																				-557	0.0962746			-557	0.0142095				-562	8			-570	2347			-570	505
																				-556	0.118437			-556	0.0140576				-561	3			-569	2429			-569	492
																				-555	0.0804563			-555	0.00996527				-560	8			-568	2430			-568	552
																				-554	0.0391877			-554	0.00583594				-559	3			-567	2519			-567	458
																				-553	0.0700817			-553	0.00801441				-558	7			-566	2580			-566	462
																				-552	0.100378			-552	0.00619034				-557	9			-565	2553			-565	448
																				-551	0.117312			-551	0.0146371				-556	8			-564	2559			-564	455
																				-550	0.0419557			-550	0.00662743				-555	8			-563	2495			-563	509
																				-549	0.0986295			-549	-0.00177004				-554	4			-562	2492			-562	478
																				-548	0.110611			-548	0.0140088				-553	4			-561	2576			-561	438
																				-547	0.0133251			-547	0.0033607				-552	23			-560	2448			-560	484
																				-546	-0.0200722			-546	0.00201575				-551	4			-559	2496			-559	486
																				-545	0.0410389			-545	0.00821083				-550	3			-558	2212			-558	505
																				-544	0.0362171			-544	0.0108146				-549	6			-557	2436			-557	518
																				-543	0.0319072			-543	0.00501487				-548	1			-556	2472			-556	422
																				-542	0.0850318			-542	0.00189202				-547	10			-555	2391			-555	490
																				-541	0.0690915			-541	0.0049043				-546	6			-554	2401			-554	475
																				-540	0.0859487			-540	0.00890284				-545	11			-553	2578			-553	448
																				-539	0.105718			-539	0.00760064				-544	5			-552	2447			-552	482
																				-538	0.0583557			-538	0.0043076				-543	3			-551	2574			-551	493
																				-537	0.0760433			-537	0.00863241				-542	6			-550	2443			-550	509
																				-536	0.0329493			-536	0.00313492				-541	13			-549	2379			-549	485
																				-535	0.115212			-535	0.00278332				-540	4			-548	2455			-548	448
																				-534	0.0906886			-534	0.010865				-539	12			-547	2402			-547	480
																				-533	0.0787697			-533	0.0050409				-538	9			-546	2532			-546	486
																				-532	-0.0115442			-532	0.00374821				-537	13			-545	2543			-545	477
																				-531	0.00587987			-531	0.00474353				-536	8			-544	2487			-544	479
																				-530	0.0823883			-530	0.00773343				-535	7			-543	2436			-543	521
																				-529	0.0805846			-529	-0.000921225				-534	6			-542	2593			-542	532
																				-528	0.144455			-528	0.00274314				-533	10			-541	2420			-541	479
																				-527	-0.0261072			-527	-0.00116185				-532	7			-540	2276			-540	541
																				-526	0.0612159			-526	-0.00135009				-531	5			-539	2441			-539	525
																				-525	0.0938094			-525	0.00146992				-530	2			-538	2564			-538	508
																				-524	0.0370228			-524	-0.0014009				-529	6			-537	2506			-537	534
																				-523	-0.00103449			-523	0.00303358				-528	10			-536	2616			-536	506
																				-522	0.0759901			-522	0.00344723				-527	3			-535	2482			-535	523
																				-521	0.0215086			-521	0.00600977				-526	5			-534	2527			-534	477
																				-520	0.0146406			-520	0.00171796				-525	7			-533	2482			-533	476
																				-519	0.0500089			-519	0.00215069				-524	16			-532	2645			-532	518
																				-518	0.0559467			-518	0.00264412				-523	10			-531	2514			-531	514
																				-517	0.098514			-517	0.00430902				-522	9			-530	2479			-530	568
																				-516	-0.00270144			-516	0.00149693				-521	2			-529	2567			-529	482
																				-515	0.00859152			-515	0.00343619				-520	4			-528	2522			-528	500
																				-514	0.0246007			-514	0.00119862				-519	11			-527	2420			-527	498
																				-513	0.0822684			-513	-0.00170057				-518	4			-526	2432			-526	514
																				-512	0.0773788			-512	0.00238702				-517	7			-525	2497			-525	520
																				-511	0.00874148			-511	0.00537247				-516	12			-524	2540			-524	603
																				-510	0.0523133			-510	0.00438508				-515	8			-523	2466			-523	453
																				-509	0.00283825			-509	0.00161486				-514	19			-522	2507			-522	482
																				-508	0.0489062			-508	0.000259791				-513	41			-521	2491			-521	523
																				-507	0.0637132			-507	-7.48604e-05				-512	20			-520	2512			-520	573
																				-506	-0.117251			-506	-0.0013854				-511	9			-519	2499			-519	585
																				-505	0.00455915			-505	0.000718743				-510	5			-518	2337			-518	525
																				-504	-0.0242013			-504	0.00253836				-509	7			-517	2498			-517	552
																				-503	-0.094939			-503	-0.00459223				-508	5			-516	2477			-516	541
																				-502	-0.0590185			-502	0.000890309				-507	18			-515	2534			-515	521
																				-501	0.00565848			-501	0.00170915				-506	11			-514	2559			-514	426
																				-500	-0.00140082			-500	-0.00346046				-505	12			-513	2579			-513	519
																				-499	-0.0530623			-499	0.00167236				-504	13			-512	2740			-512	404
																				-498	-0.0151421			-498	-0.00465697				-503	13			-511	2630			-511	494
																				-497	-0.0354127			-497	0.00411471				-502	3			-510	2677			-510	505
																				-496	0.0740667			-496	0.0024219				-501	18			-509	2585			-509	484
																				-495	0.0786071			-495	-0.000959259				-500	6			-508	2429			-508	430
																				-494	0.0450274			-494	-0.000215511				-499	7			-507	2544			-507	554
																				-493	-0.0568174			-493	-0.000341927				-498	11			-506	2672			-506	537
																				-492	-0.0128494			-492	-0.0014381				-497	18			-505	2465			-505	473
																				-491	-0.033657			-491	0.00240626				-496	5			-504	2468			-504	525
																				-490	-0.0512543			-490	-0.00272322				-495	4			-503	2401			-503	525
																				-489	-0.0173596			-489	0.00195125				-494	9			-502	2508			-502	502
																				-488	0.0619835			-488	0.00355489				-493	10			-501	2387			-501	542
																				-487	0.0748401			-487	-0.000752328				-492	6			-500	2645			-500	591
																				-486	-0.0682523			-486	-0.000870513				-491	12			-499	2723			-499	554
																				-485	-0.0215645			-485	-0.00418394				-490	9			-498	2589			-498	513
																				-484	0.00546763			-484	0.00571623				-489	8			-497	2486			-497	472
																				-483	-0.0243597			-483	-0.00172974				-488	2			-496	2529			-496	497
																				-482	0.0522718			-482	0.00217731				-487	7			-495	2561			-495	567
																				-481	-0.0108626			-481	0.00162274				-486	9			-494	2630			-494	504
																				-480	0.0432631			-480	0.000851104				-485	8			-493	2548			-493	547
																				-479	-0.022854			-479	0.00531959				-484	13			-492	2478			-492	567
																				-478	0.0381156			-478	0.00243417				-483	15			-491	2535			-491	522
																				-477	-0.0203572			-477	-0.00121239				-482	9			-490	2631			-490	465
																				-476	-0.012532			-476	-0.000368823				-481	16			-489	2440			-489	451
																				-475	-0.050017			-475	-0.00200805				-480	8			-488	2452			-488	449
																				-474	-0.0311079			-474	-0.00333699				-479	9			-487	2376			-487	501
																				-473	0.0271744			-473	0.00354028				-478	5			-486	2413			-486	561
																				-472	-0.0592129			-472	0.00163929				-477	4			-485	2454			-485	491
																				-471	0.00558415			-471	0.00379946				-476	4			-484	2523			-484	590
																				-470	0.0198799			-470	-0.00114996				-475	12			-483	2584			-483	585
																				-469	0.0137633			-469	-0.00454245				-474	13			-482	2408			-482	587
																				-468	-0.109283			-468	0.0054565				-473	19			-481	2439			-481	571
																				-467	0.00309155			-467	0.00219201				-472	9			-480	2570			-480	518
																				-466	-0.0131887			-466	0.00231439				-471	8			-479	2555			-479	581
																				-465	-0.0421129			-465	0.00239824				-470	5			-478	2546			-478	493
																				-464	-0.0307336			-464	-0.0017826				-469	12			-477	2498			-477	506
																				-463	-0.0301509			-463	0.00132404				-468	14			-476	2404			-476	484
																				-462	-0.012589			-462	0.00393083				-467	6			-475	2383			-475	555
																				-461	-0.0783275			-461	-0.000194167				-466	4			-474	2426			-474	560
																				-460	-0.0157481			-460	-0.000550646				-465	16			-473	2392			-473	655
																				-459	-0.0607324			-459	0.00106688				-464	9			-472	2498			-472	565
																				-458	-0.0316278			-458	0.0028572				-463	10			-471	2531			-471	485
																				-457	0.0339523			-457	0.00295845				-462	27			-470	2405			-470	482
																				-456	-0.00184168			-456	-0.00250112				-461	5			-469	2606			-469	466
																				-455	0.0164182			-455	-0.000591377				-460	6			-468	2441			-468	440
																				-454	0.071209			-454	0.00042937				-459	4			-467	2427			-467	560
																				-453	-0.040888			-453	0.00239554				-458	5			-466	2365			-466	473
																				-452	-0.00962502			-452	0.00441003				-457	8			-465	2289			-465	542
																				-451	0.0585307			-451	-0.00057686				-456	7			-464	2384			-464	447
																				-450	-0.039218			-450	0.00762202				-455	3			-463	2475			-463	552
																				-449	-0.0793744			-449	0.000489526				-454	1			-462	2535			-462	487
																				-448	0.0306431			-448	0.00680217				-453	1			-461	2431			-461	485
																				-447	-0.0318837			-447	0.00372412				-452	8			-460	2412			-460	486
																				-446	0.0302349			-446	0.0052567				-451	2			-459	2472			-459	501
																				-445	-0.0346108			-445	-0.000807563				-450	7			-458	2316			-458	444
																				-444	-0.0708707			-444	0.00399416				-449	8			-457	2325			-457	484
																				-443	-0.006608			-443	0.00864065				-448	3			-456	2393			-456	524
																				-442	-0.00506678			-442	0.00430531				-447	10			-455	2342			-455	424
																				-441	0.00807446			-441	0.00253877				-446	13			-454	2416			-454	528
																				-440	0.0247838			-440	0.00511605				-445	24			-453	2448			-453	557
																				-439	-0.000508196			-439	0.00445552				-444	10			-452	2450			-452	479
																				-438	-0.0137262			-438	0.00289274				-443	13			-451	2427			-451	469
																				-437	-0.046571			-437	-0.000347152				-442	16			-450	2336			-450	475
																				-436	0.0174579			-436	0.00829224				-441	8			-449	2429			-449	475
																				-435	-0.000230563			-435	0.0029859				-439	3			-448	2452			-448	497
																				-434	0.0213826			-434	0.0041065				-438	2			-447	2409			-447	456
																				-433	0.0724699			-433	0.00930481				-437	8			-446	2430			-446	539
																				-432	0.0404388			-432	0.0118077				-436	6			-445	2370			-445	525
																				-431	0.00856442			-431	0.00954753				-435	7			-444	2454			-444	557
																				-430	0.120627			-430	0.00513123				-434	12			-443	2172			-443	528
																				-429	0.0215011			-429	0.011336				-433	4			-442	2309			-442	534
																				-428	0.0767438			-428	0.00666473				-432	3			-441	2326			-441	569
																				-427	0.00111964			-427	0.00620913				-431	12			-440	2408			-440	573
																				-426	0.0816302			-426	0.00589307				-430	5			-439	2318			-439	445
																				-425	0.049736			-425	0.00661645				-429	11			-438	2470			-438	472
																				-424	-0.0110499			-424	0.00902372				-428	3			-437	2580			-437	486
																				-423	0.0333533			-423	0.00402494				-427	4			-436	2453			-436	451
																				-422	0.0451792			-422	0.0061063				-426	20			-435	2451			-435	504
																				-421	0.0531454			-421	0.0109374				-425	4			-434	2403			-434	514
																				-420	-0.0332888			-420	0.00572563				-424	7			-433	2494			-433	481
																				-419	0.0487912			-419	0.00741137				-423	2			-432	2375			-432	471
																				-418	0.0966844			-418	0.00861884				-422	3			-431	2359			-431	491
																				-417	0.0668099			-417	0.00810225				-421	4			-430	2340			-430	512
																				-416	0.0747629			-416	0.0104919				-420	5			-429	2427			-429	453
																				-415	0.0780589			-415	0.00300574				-419	13			-428	2347			-428	497
																				-414	0.0442767			-414	0.00314388				-418	17			-427	2351			-427	423
																				-413	0.0471452			-413	0.00790259				-417	14			-426	2565			-426	489
																				-412	0.0583187			-412	0.0122237				-416	7			-425	2524			-425	426
																				-411	0.0141502			-411	0.0102474				-415	4			-424	2197			-424	557
																				-410	0.143573			-410	0.00784134				-414	3			-423	2293			-423	493
																				-409	0.0786468			-409	0.00955772				-413	6			-422	2254			-422	491
																				-408	0.0195069			-408	0.0135814				-412	9			-421	2322			-421	454
																				-407	0.00123993			-407	0.0109568				-411	7			-420	2329			-420	448
																				-406	0.132985			-406	0.00695709				-410	9			-419	2286			-419	451
																				-405	0.064013			-405	0.00788855				-409	9			-418	2319			-418	476
																				-404	0.0611959			-404	0.00887673				-408	2			-417	2480			-417	464
																				-403	0.0476541			-403	0.00881531				-407	15			-416	2478			-416	455
																				-402	0.0565735			-402	0.0109856				-406	10			-415	2350			-415	454
																				-401	0.0578739			-401	0.0129668				-405	5			-414	2343			-414	436
																				-400	0.0632749			-400	0.00828248				-404	8			-413	2310			-413	545
																				-399	0.0655675			-399	0.0116474				-403	5			-412	2316			-412	462
																				-398	0.15395			-398	0.0112482				-402	6			-411	2363			-411	452
																				-397	0.0547845			-397	0.0125083				-401	3			-410	2474			-410	436
																				-396	0.100264			-396	0.0103332				-400	5			-409	2377			-409	449
																				-395	0.0544459			-395	0.00256879				-399	7			-408	2539			-408	459
																				-394	0.122705			-394	0.00728774				-398	6			-407	2276			-407	528
																				-393	0.120484			-393	0.00567941				-397	7			-406	2338			-406	523
																				-392	0.0532912			-392	0.00725997				-396	17			-405	2450			-405	513
																				-391	0.138862			-391	0.0124131				-395	1			-404	2347			-404	473
																				-390	0.142046			-390	0.0132103				-394	3			-403	2287			-403	494
																				-389	0.0496007			-389	0.00834252				-393	2			-402	2243			-402	400
																				-388	0.131283			-388	0.0139849				-392	12			-401	2378			-401	483
																				-387	0.110722			-387	0.0133199				-391	3			-400	2391			-400	441
																				-386	0.0814658			-386	0.00656365				-390	8			-399	2323			-399	468
																				-385	0.125724			-385	0.00844392				-389	14			-398	2353			-398	390
																				-384	0.0516956			-384	0.0108011				-388	17			-397	2163			-397	415
																				-383	0.0237198			-383	0.00519685				-387	6			-396	2323			-396	443
																				-382	0.0235329			-382	0.0065074				-386	2			-395	2329			-395	427
																				-381	0.0994903			-381	0.0115236				-385	7			-394	2340			-394	430
																				-380	0.0602172			-380	0.00989379				-384	6			-393	2356			-393	422
																				-379	0.11707			-379	0.0112494				-383	13			-392	2316			-392	503
																				-378	0.192808			-378	0.0112177				-382	12			-391	2382			-391	451
																				-377	0.0423695			-377	0.0036608				-381	8			-390	2294			-390	468
																				-376	0.069046			-376	0.000959344				-380	16			-389	2224			-389	502
																				-375	0.0471073			-375	0.00291648				-379	5			-388	2293			-388	503
																				-374	0.0620416			-374	0.00738296				-378	11			-387	2398			-387	410
																				-373	0.0868493			-373	0.00940347				-377	11			-386	2355			-386	486
																				-372	0.107383			-372	0.00282481				-376	13			-385	2385			-385	434
																				-371	0.127823			-371	0.0136135				-375	5			-384	2448			-384	449
																				-370	0.0681219			-370	0.0114541				-374	7			-383	2389			-383	467
																				-369	0.147498			-369	0.00726039				-373	29			-382	2320			-382	501
																				-368	0.0421701			-368	0.0114051				-372	10			-381	2257			-381	587
																				-367	0.136853			-367	0.00845689				-371	1			-380	2244			-380	444
																				-366	0.0969404			-366	0.0084807				-370	8			-379	2338			-379	462
																				-365	0.0726154			-365	0.00308595				-369	6			-378	2386			-378	448
																				-364	0.0806418			-364	0.00536821				-368	11			-377	2237			-377	447
																				-363	0.0526123			-363	0.00318551				-367	14			-376	2350			-376	538
																				-362	0.118229			-362	0.0092789				-366	8			-375	2335			-375	463
																				-361	0.13892			-361	0.00739788				-365	13			-374	2344			-374	497
																				-360	0.144137			-360	0.00771904				-364	13			-373	2329			-373	446
																				-359	0.182067			-359	0.0132932				-363	8			-372	2400			-372	543
																				-358	0.0787993			-358	0.0153892				-362	6			-371	2243			-371	405
																				-357	0.171793			-357	0.00805705				-361	2			-370	2354			-370	447
																				-356	0.116326			-356	0.00555799				-360	6			-369	2423			-369	491
																				-355	0.0545957			-355	0.00151934				-359	9			-368	2472			-368	496
																				-354	0.0790817			-354	0.00153235				-358	4			-367	2325			-367	501
																				-353	0.0202275			-353	-0.00264376				-357	9			-366	2370			-366	526
																				-352	0.055865			-352	-0.00100955				-356	8			-365	2328			-365	550
																				-351	0.0719094			-351	0.00343681				-355	14			-364	2311			-364	504
																				-350	0.0713556			-350	0.0080857				-354	4			-363	2367			-363	496
																				-349	0.0760407			-349	0.00945061				-353	6			-362	2308			-362	534
																				-348	0.0215453			-348	0.00605997				-352	9			-361	2378			-361	522
																				-347	0.0602725			-347	0.00529569				-351	14			-360	2396			-360	532
																				-346	0.0319138			-346	0.00506216				-350	11			-359	2248			-359	509
																				-345	0.0366738			-345	-0.00061427				-349	9			-358	2431			-358	460
																				-344	0.0429506			-344	0.0012767				-348	9			-357	2470			-357	495
																				-343	0.0428109			-343	0.00619149				-347	5			-356	2474			-356	478
																				-342	-0.00994478			-342	0.00844236				-346	11			-355	2306			-355	490
																				-341	0.0642479			-341	0.00702528				-345	7			-354	2390			-354	487
																				-340	0.0850724			-340	0.00870041				-344	12			-353	2351			-353	468
																				-339	0.0738743			-339	0.00852596				-343	8			-352	2374			-352	492
																				-338	0.0155523			-338	0.00681912				-342	10			-351	2399			-351	487
																				-337	0.112913			-337	9.23476e-06				-341	11			-350	2318			-350	446
																				-336	0.0466368			-336	0.000317968				-340	8			-349	2384			-349	493
																				-335	0.105173			-335	0.000244696				-339	6			-348	2296			-348	520
																				-334	0.0227336			-334	0.00420744				-338	8			-347	2496			-347	482
																				-333	0.0340174			-333	0.00365886				-337	7			-346	2418			-346	544
																				-332	0.00919158			-332	0.00396576				-336	7			-345	2382			-345	481
																				-331	0.0684197			-331	0.00903641				-335	11			-344	2418			-344	557
																				-330	0.00614968			-330	0.0021421				-334	4			-343	2387			-343	490
																				-329	0.0339938			-329	0.00739317				-333	10			-342	2146			-342	564
																				-328	-0.0255276			-328	0.00647977				-332	14			-341	2269			-341	526
																				-327	0.0556706			-327	0.00739439				-331	9			-340	2221			-340	466
																				-326	-0.014533			-326	0.00491642				-330	14			-339	2286			-339	507
																				-325	0.0485156			-325	0.00434839				-329	19			-338	2214			-338	565
																				-324	-0.0338887			-324	-0.000411169				-328	11			-337	2422			-337	520
																				-323	-0.00641959			-323	-0.00165972				-327	13			-336	2291			-336	525
																				-322	0.013628			-322	0.00852909				-326	12			-335	2281			-335	490
																				-321	0.0404225			-321	0.00484677				-325	5			-334	2301			-334	537
																				-320	0.0400071			-320	0.00518624				-324	4			-333	2351			-333	504
																				-319	0.069397			-319	0.00901686				-323	9			-332	2341			-332	527
																				-318	0.0178542			-318	0.00455093				-322	12			-331	2308			-331	450
																				-317	0.0509227			-317	0.00891032				-321	5			-330	2387			-330	560
																				-316	-0.029402			-316	-7.51811e-05				-320	20			-329	2234			-329	521
																				-315	-0.0409852			-315	-0.00504715				-319	15			-328	2320			-328	501
																				-314	0.0226453			-314	-0.000163368				-318	13			-327	2299			-327	521
																				-313	-0.0101051			-313	-0.0022558				-317	11			-326	2293			-326	542
																				-312	-0.0425909			-312	0.00116683				-316	6			-325	2268			-325	489
																				-311	-0.0204431			-311	0.00389257				-315	7			-324	2374			-324	583
																				-310	0.0572746			-310	0.00132405				-314	15			-323	2474			-323	586
																				-309	-0.0151308			-309	0.00427236				-313	4			-322	2242			-322	604
																				-308	-0.0096502			-308	0.00515162				-312	3			-321	2241			-321	569
																				-307	0.0214168			-307	-0.00185762				-311	11			-320	2170			-320	537
																				-306	0.0477578			-306	0.00148484				-310	17			-319	2343			-319	545
																				-305	-0.049724			-305	0.00367227				-309	7			-318	2382			-318	526
																				-304	0.0379521			-304	-0.000949574				-308	7			-317	2249			-317	458
																				-303	0.00296443			-303	-0.00385194				-307	9			-316	2212			-316	445
																				-302	-0.125604			-302	-0.00645227				-306	11			-315	2256			-315	541
																				-301	0.0197027			-301	-0.00134156				-305	6			-314	2380			-314	531
																				-300	0.000964742			-300	-0.00208414				-304	5			-313	2220			-313	476
																				-299	-0.00997487			-299	0.00470839				-303	6			-312	2338			-312	556
																				-298	-0.042556			-298	-0.000773946				-302	13			-311	2404			-311	489
																				-297	-0.0157034			-297	0.00138458				-301	6			-310	2281			-310	556
																				-296	-0.00872692			-296	0.00417591				-300	6			-309	2189			-309	478
																				-295	-0.0909895			-295	0.00286165				-299	15			-308	2288			-308	529
																				-294	0.0272386			-294	-0.00366924				-298	7			-307	2272			-307	498
																				-293	-0.0254214			-293	-0.00809904				-297	10			-306	2129			-306	513
																				-292	0.0267169			-292	-0.00165322				-296	12			-305	2250			-305	481
																				-291	-0.0555975			-291	-0.00133655				-295	14			-304	2122			-304	501
																				-290	-0.0189811			-290	0.00440268				-294	2			-303	2279			-303	505
																				-289	-0.0153401			-289	0.00340105				-293	8			-302	2210			-302	513
																				-288	0.0175903			-288	0.00825887				-292	12			-301	2257			-301	541
																				-287	-0.0281679			-287	0.00763924				-291	12			-300	2090			-300	509
																				-286	-0.119009			-286	0.00218068				-290	13			-299	2282			-299	522
																				-285	-0.0403584			-285	-0.00125946				-289	3			-298	2232			-298	546
																				-284	-0.0321452			-284	-0.00121152				-288	6			-297	2319			-297	516
																				-283	0.00486697			-283	-0.00325154				-287	9			-296	2126			-296	493
																				-282	0.00710176			-282	-0.00340488				-286	6			-295	2262			-295	505
																				-281	-0.0175054			-281	0.00432358				-285	3			-294	2264			-294	504
																				-280	0.0310063			-280	0.00387866				-284	2			-293	2153			-293	482
																				-279	-0.0084771			-279	0.00824154				-283	3			-292	2206			-292	483
																				-278	0.0028249			-278	0.0107374				-282	5			-291	2293			-291	470
																				-277	0.0376279			-277	0.00665005				-281	7			-290	2130			-290	470
																				-276	-0.0162763			-276	0.00298269				-280	5			-289	2242			-289	446
																				-275	-0.039138			-275	0.00303377				-279	5			-288	2223			-288	490
																				-274	-0.0484263			-274	-0.00134262				-278	13			-287	2247			-287	455
																				-273	-0.027247			-273	-0.00323376				-277	11			-286	2223			-286	524
																				-272	-0.0619694			-272	-0.00138788				-276	1			-285	2206			-285	484
																				-271	-0.0263732			-271	-0.00683493				-275	4			-284	2264			-284	450
																				-270	-0.0533128			-270	0.00230239				-274	8			-283	2278			-283	472
																				-269	-0.00241546			-269	0.00375509				-273	3			-282	2201			-282	536
																				-268	0.0494287			-268	0.00280851				-272	6			-281	2259			-281	472
																				-267	-0.0256912			-267	0.00626799				-271	8			-280	2247			-280	428
																				-266	-0.006933			-266	0.00717823				-270	10			-279	2287			-279	449
																				-265	-0.00327728			-265	0.00157158				-269	12			-278	2176			-278	575
																				-264	-0.0110707			-264	-0.00270003				-268	8			-277	2249			-277	498
																				-263	-0.0379731			-263	-0.00440198				-267	2			-276	2125			-276	462
																				-262	-0.0113969			-262	0.000671656				-266	3			-275	2202			-275	512
																				-261	0.049874			-261	-0.00402486				-265	1			-274	2209			-274	504
																				-260	0.0257626			-260	0.00631311				-263	3			-273	2293			-273	513
																				-259	0.0574768			-259	0.0132521				-262	2			-272	2312			-272	452
																				-258	0.0332947			-258	0.0115951				-261	6			-271	2152			-271	550
																				-257	0.0310539			-257	0.00937423				-260	10			-270	2052			-270	433
																				-256	-0.022148			-256	0.0120877				-259	11			-269	2168			-269	469
																				-255	-0.0591457			-255	0.0024089				-258	4			-268	2216			-268	484
																				-254	-0.0459979			-254	-0.00545811				-257	9			-267	2239			-267	472
																				-253	-0.0454362			-253	-0.00436012				-255	3			-266	2094			-266	457
																				-252	-0.00710947			-252	-0.00173095				-254	5			-265	2150			-265	412
																				-251	-0.0179829			-251	0.00113021				-253	2			-264	2129			-264	414
																				-250	-0.011153			-250	0.00157768				-252	4			-263	2153			-263	447
																				-249	-0.0195995			-249	0.0143688				-250	3			-262	2281			-262	485
																				-248	0.0396512			-248	0.00591769				-249	11			-261	2266			-261	469
																				-247	-0.0110833			-247	0.00930675				-248	10			-260	2315			-260	418
																				-246	-0.0041564			-246	0.00462204				-247	3			-259	2223			-259	422
																				-245	0.0194755			-245	0.000676267				-246	12			-258	2130			-258	392
																				-244	-0.0066562			-244	-0.00116732				-245	11			-257	2009			-257	511
																				-243	-0.00148908			-243	-0.00398395				-244	16			-256	2134			-256	462
																				-242	0.0200709			-242	-0.00488583				-243	4			-255	2254			-255	507
																				-241	-0.0200068			-241	0.000937036				-242	4			-254	2167			-254	507
																				-240	0.0394607			-240	0.00734115				-241	10			-253	2261			-253	495
																				-239	0.0231797			-239	0.00856001				-240	12			-252	2160			-252	524
																				-238	0.031225			-238	0.0107269				-239	3			-251	2245			-251	464
																				-237	0.0562138			-237	0.0107375				-238	9			-250	2120			-250	460
																				-236	0.0724098			-236	0.0066271				-237	7			-249	2212			-249	435
																				-235	0.0442188			-235	0.00115001				-236	4			-248	2193			-248	458
																				-234	0.0377313			-234	-0.00224211				-235	5			-247	2420			-247	460
																				-233	0.0358496			-233	-0.00183153				-234	5			-246	2067			-246	411
																				-232	0.0189751			-232	-0.00627476				-233	6			-245	2067			-245	498
																				-231	-0.0219553			-231	-0.00186868				-232	6			-244	2160			-244	462
																				-230	-0.00296007			-230	-0.0034393				-231	4			-243	2152			-243	503
																				-229	0.0914644			-229	0.00544858				-230	3			-242	2149			-242	486
																				-228	0.0660558			-228	0.00842788				-229	7			-241	2171			-241	435
																				-227	0.0634151			-227	0.00640496				-228	2			-240	2302			-240	489
																				-226	-0.0104969			-226	0.0113513				-227	3			-239	1997			-239	438
																				-225	0.031976			-225	0.00554643				-226	4			-238	2109			-238	438
																				-224	-0.0298922			-224	0.00235754				-225	4			-237	2155			-237	506
																				-223	0.0236712			-223	-0.00695382				-224	7			-236	2056			-236	429
																				-222	0.0889066			-222	-0.0140504				-223	12			-235	2052			-235	558
																				-221	0.127307			-221	-0.0157178				-222	15			-234	2194			-234	437
																				-220	0.0637538			-220	-0.0109712				-221	4			-233	2119			-233	486
																				-219	0.0139384			-219	-0.0036317				-220	4			-232	2274			-232	509
																				-218	0.18904			-218	0.00101598				-219	1			-231	2043			-231	469
																				-217	0.114588			-217	0.0016138				-217	6			-230	2203			-230	479
																				-216	0.13186			-216	0.00821181				-216	3			-229	2192			-229	473
																				-215	0.0964815			-215	0.00173175				-215	14			-228	2239			-228	442
																				-214	0.119367			-214	-0.0103612				-214	12			-227	2217			-227	455
																				-213	0.0342835			-213	-0.0121847				-213	7			-226	2327			-226	477
																				-212	0.0827274			-212	-0.0156783				-212	3			-225	2183			-225	459
																				-211	0.0157507			-211	-0.0110725				-211	7			-224	2231			-224	502
																				-210	0.044018			-210	0.00218116				-210	15			-223	2161			-223	439
																				-209	0.0924501			-209	0.00821888				-209	14			-222	2381			-222	493
																				-208	0.107902			-208	0.0117211				-208	9			-221	2144			-221	461
																				-207	0.165657			-207	0.0223496				-207	5			-220	2208			-220	411
																				-206	0.0632828			-206	0.0173601				-206	5			-219	2242			-219	486
																				-205	0.132778			-205	0.00766403				-205	8			-218	2181			-218	436
																				-204	0.0977851			-204	0.00600222				-204	10			-217	2093			-217	525
																				-203	0.0982184			-203	-0.00233674				-203	14			-216	2107			-216	477
																				-202	0.066115			-202	-0.00210099				-202	12			-215	2091			-215	487
																				-201	0.0897909			-201	-0.00197793				-201	5			-214	2291			-214	535
																				-200	0.0771608			-200	0.00741798				-200	1			-213	2095			-213	523
																				-199	0.1055			-199	0.0137257				-199	1			-212	2122			-212	491
																				-198	0.0862335			-198	0.0125519				-198	6			-211	2087			-211	553
																				-197	0.0586446			-197	0.0222559				-197	9			-210	2040			-210	496
																				-196	0.135682			-196	0.0194868				-196	8			-209	2132			-209	507
																				-195	0.116205			-195	0.0121388				-195	13			-208	2184			-208	444
																				-194	-0.0587428			-194	0.00668748				-194	7			-207	2156			-207	466
																				-193	0.0563967			-193	0.00558925				-193	4			-206	2070			-206	471
																				-192	0.0951245			-192	-0.00490361				-192	5			-205	2150			-205	469
																				-191	0.0979653			-191	-0.00213809				-191	7			-204	2051			-204	446
																				-190	0.137187			-190	0.00318059				-190	7			-203	2265			-203	518
																				-189	0.135915			-189	0.00713636				-189	5			-202	2098			-202	405
																				-188	0.141197			-188	0.0200005				-188	6			-201	2110			-201	479
																				-187	0.130547			-187	0.0114692				-187	2			-200	2178			-200	435
																				-186	0.0985892			-186	0.0145214				-186	1			-199	2304			-199	508
																				-185	0.10593			-185	0.00998575				-185	8			-198	2127			-198	501
																				-184	0.0833357			-184	-0.00325603				-184	11			-197	2347			-197	484
																				-183	0.0372787			-183	-0.0104892				-183	7			-196	2081			-196	495
																				-182	0.0983074			-182	-0.0135744				-182	14			-195	2133			-195	478
																				-181	0.160513			-181	-0.0104169				-181	6			-194	2190			-194	507
																				-180	0.0694242			-180	-0.00386892				-180	5			-193	2248			-193	563
																				-179	0.149038			-179	-0.00345871				-179	4			-192	2227			-192	495
																				-178	0.202564			-178	0.014545				-178	20			-191	2220			-191	428
																				-177	0.0877179			-177	0.0124877				-177	18			-190	2269			-190	500
																				-176	0.122962			-176	0.0118402				-176	6			-189	2142			-189	532
																				-175	0.0936008			-175	0.00647681				-175	6			-188	2317			-188	515
																				-174	0.0181699			-174	-0.00488127				-174	4			-187	2188			-187	412
																				-173	0.0107038			-173	-0.015254				-173	7			-186	2264			-186	458
																				-172	0.0223022			-172	-0.0163836				-172	6			-185	2219			-185	463
																				-171	0.0338253			-171	-0.00874254				-171	8			-184	2148			-184	548
																				-170	0.108185			-170	-0.00702435				-170	14			-183	2251			-183	516
																				-169	0.0823162			-169	0.0101087				-169	9			-182	2137			-182	493
																				-168	0.117814			-168	0.0194039				-168	12			-181	2230			-181	477
																				-167	0.0788582			-167	0.0305575				-167	6			-180	2146			-180	444
																				-166	0.142545			-166	0.0325356				-166	12			-179	2258			-179	447
																				-165	0.089559			-165	0.018793				-165	13			-178	2105			-178	492
																				-164	0.0300386			-164	-0.00376365				-164	4			-177	2206			-177	446
																				-163	0.0599657			-163	-0.0115207				-163	12			-176	2114			-176	501
																				-162	0.0879126			-162	-0.0121484				-162	2			-175	2264			-175	532
																				-161	0.0376052			-161	-0.00822133				-161	6			-174	2303			-174	524
																				-160	0.092615			-160	0.0100017				-160	2			-173	2207			-173	564
																				-159	0.104026			-159	0.018041				-159	7			-172	2166			-172	466
																				-158	0.136634			-158	0.0381002				-158	14			-171	2166			-171	513
																				-157	0.118977			-157	0.0395734				-157	7			-170	2152			-170	551
																				-156	0.0358354			-156	0.0313614				-156	4			-169	2136			-169	544
																				-155	0.0510477			-155	0.0202705				-155	7			-168	2089			-168	525
																				-154	0.068204			-154	0.00344977				-154	17			-167	2167			-167	505
																				-153	-0.00606303			-153	-0.00634443				-153	10			-166	2215			-166	513
																				-152	-0.0453449			-152	-0.00729208				-152	10			-165	2097			-165	505
																				-151	0.0263103			-151	-0.0127223				-151	4			-164	2049			-164	526
																				-150	0.110487			-150	0.00330189				-150	9			-163	2198			-163	632
																				-149	0.135544			-149	0.0142407				-149	3			-162	2069			-162	554
																				-148	0.0508363			-148	0.0345742				-148	8			-161	2054			-161	503
																				-147	0.101605			-147	0.0392769				-147	15			-160	2120			-160	450
																				-146	0.108699			-146	0.0262657				-146	7			-159	2148			-159	562
																				-145	0.0737312			-145	0.0163285				-145	4			-158	2224			-158	532
																				-144	-0.0147202			-144	0.0014162				-144	9			-157	2117			-157	517
																				-143	0.0121048			-143	-0.00981848				-143	7			-156	2288			-156	491
																				-142	0.0463211			-142	-0.016763				-142	24			-155	2133			-155	562
																				-141	0.00488413			-141	-0.00799596				-141	5			-154	2195			-154	512
																				-140	0.00576198			-140	0.00180955				-140	4			-153	2206			-153	445
																				-139	0.0508546			-139	0.018201				-139	10			-152	2099			-152	513
																				-138	0.0909604			-138	0.0329711				-138	11			-151	2112			-151	550
																				-137	0.0762656			-137	0.0458448				-137	15			-150	2149			-150	507
																				-136	0.174395			-136	0.0474888				-136	5			-149	2214			-149	588
																				-135	0.0772027			-135	0.0208606				-135	10			-148	2136			-148	513
																				-134	0.0117091			-134	-0.00302462				-134	4			-147	2099			-147	487
																				-133	-0.103266			-133	-0.0236635				-133	9			-146	2144			-146	630
																				-132	-0.0476538			-132	-0.0329686				-132	10			-145	2047			-145	570
																				-131	-0.0499038			-131	-0.0251683				-131	11			-144	2107			-144	573
																				-130	-0.0217498			-130	-0.0138645				-130	13			-143	2119			-143	514
																				-129	0.105638			-129	0.0122457				-129	7			-142	2084			-142	597
																				-128	0.0159723			-128	0.0328378				-128	14			-141	2021			-141	504
																				-127	0.143655			-127	0.0379029				-127	8			-140	2226			-140	506
																				-126	0.159286			-126	0.0304342				-126	9			-139	2194			-139	578
																				-125	0.062919			-125	0.0168451				-125	6			-138	2113			-138	578
																				-124	-0.0797894			-124	-0.000918866				-124	8			-137	2065			-137	526
																				-123	-0.107311			-123	-0.027836				-123	9			-136	1995			-136	539
																				-122	-0.0462305			-122	-0.0419573				-122	4			-135	2138			-135	618
																				-121	-0.0117139			-121	-0.0233214				-121	5			-134	1975			-134	619
																				-120	-0.144554			-120	-0.0203568				-120	8			-133	2059			-133	597
																				-119	-0.0151302			-119	0.00605067				-119	11			-132	2109			-132	608
																				-118	0.0477426			-118	0.0330101				-118	11			-131	2103			-131	574
																				-117	0.0264732			-117	0.0624549				-117	6			-130	2078			-130	614
																				-116	0.0700458			-116	0.0462996				-116	3			-129	2113			-129	547
																				-115	0.0181262			-115	0.0301264				-115	5			-128	2132			-128	527
																				-114	-0.0775655			-114	0.0108014				-114	4			-127	2060			-127	620
																				-113	-0.130153			-113	-0.0234646				-113	2			-126	2067			-126	537
																				-112	-0.12385			-112	-0.020102				-112	5			-125	2047			-125	549
																				-111	-0.0650888			-111	-0.0197275				-111	12			-124	2073			-124	542
																				-110	-0.0327444			-110	-0.0102387				-110	2			-123	2085			-123	579
																				-109	0.0202623			-109	0.012603				-109	5			-122	1956			-122	584
																				-108	0.0314331			-108	0.0396224				-108	5			-121	1958			-121	641
																				-107	0.0410733			-107	0.0550219				-107	7			-120	1944			-120	555
																				-106	0.0685406			-106	0.0635686				-106	5			-119	2030			-119	549
																				-105	0.00432758			-105	0.0445958				-105	9			-118	2002			-118	620
																				-104	-0.0236371			-104	0.0109253				-104	8			-117	2010			-117	583
																				-103	-0.160391			-103	-0.0104201				-103	3			-116	1818			-116	523
																				-102	-0.163028			-102	-0.0267581				-102	7			-115	1905			-115	602
																				-101	-0.0934734			-101	-0.0288772				-101	6			-114	1868			-114	518
																				-100	-0.0207846			-100	-0.0330262				-100	2			-113	2010			-113	517
																				-99	-0.0169983			-99	-0.000198993				-99	2			-112	2072			-112	566
																				-98	0.0149637			-98	0.0441364				-98	8			-111	1980			-111	591
																				-97	-0.00740167			-97	0.0577173				-97	5			-110	1846			-110	677
																				-96	0.0476328			-96	0.055514				-96	8			-109	1936			-109	628
																				-95	-0.00432938			-95	0.0289401				-95	7			-108	1874			-108	615
																				-94	-0.0625122			-94	-0.00761737				-94	1			-107	1881			-107	631
																				-93	-0.145273			-93	-0.0323167				-93	7			-106	1937			-106	636
																				-92	-0.10334			-92	-0.0526842				-92	2			-105	1921			-105	581
																				-91	-0.132252			-91	-0.0595181				-91	8			-104	1945			-104	545
																				-90	-0.0988372			-90	-0.0371026				-90	5			-103	1826			-103	637
																				-89	-0.0682123			-89	-0.00840991				-89	10			-102	1815			-102	669
																				-88	0.0316423			-88	0.0271469				-88	1			-101	1862			-101	534
																				-87	0.147452			-87	0.0501048				-87	2			-100	1889			-100	609
																				-86	0.194129			-86	0.0503215				-86	1			-99	1936			-99	621
																				-85	0.0398788			-85	0.0253052				-85	2			-98	1901			-98	625
																				-84	0.0108041			-84	0.00386064				-84	3			-97	1856			-97	568
																				-83	-0.0384537			-83	-0.0323237				-83	1			-96	1869			-96	742
																				-82	-0.060471			-82	-0.0730576				-82	3			-95	1770			-95	620
																				-81	-0.101365			-81	-0.0732521				-81	6			-94	1924			-94	668
																				-80	-0.15063			-80	-0.0307805				-80	16			-93	1806			-93	647
																				-79	0.0501947			-79	0.00068305				-79	2			-92	1791			-92	569
																				-78	0.0619233			-78	-0.00512934				-78	5			-91	1873			-91	640
																				-77	0.19741			-77	0.00649913				-77	5			-90	1784			-90	643
																				-76	-0.0320015			-76	0.0454329				-76	9			-89	1760			-89	636
																				-75	0.100101			-75	0.0679113				-75	8			-88	1621			-88	658
																				-74	-0.388112			-74	0.0434418				-74	8			-87	1759			-87	694
																				-73	-0.00210592			-73	-0.0422224				-73	3			-86	1797			-86	669
																				-72	-0.117685			-72	-0.0500646				-72	13			-85	1736			-85	667
																				-71	0.0704525			-71	-0.12324				-71	5			-84	1859			-84	667
																				-70	-0.159376			-70	-0.0878553				-70	2			-83	1896			-83	689
																				-69	-0.0292719			-69	-0.0110548				-69	17			-82	1835			-82	638
																				-68	-0.0329578			-68	0.0642262				-68	8			-81	1753			-81	611
																				-67	0.135351			-67	0.0943348				-67	3			-80	1784			-80	686
																				-66	0.148738			-66	0.0701278				-66	5			-79	1694			-79	640
																				-65	0.111256			-65	0.0350441				-65	2			-78	1683			-78	630
																				-64	0.0453149			-64	0.0250468				-64	7			-77	1793			-77	615
																				-63	0.0471731			-63	0.000212082				-63	8			-76	1668			-76	803
																				-62	-0.0698196			-62	-0.0379956				-62	9			-75	1731			-75	595
																				-61	-0.124221			-61	-0.074833				-61	1			-74	1755			-74	695
																				-60	-0.0969114			-60	-0.0732338				-60	11			-73	1715			-73	744
																				-59	-0.0778616			-59	-0.0317469				-59	6			-72	1664			-72	720
																				-58	0.00679324			-58	0.0157669				-58	4			-71	1576			-71	718
																				-57	0.0903049			-57	0.072916				-57	4			-70	1645			-70	714
																				-56	0.171918			-56	0.0968679				-56	4			-69	1610			-69	679
																				-55	0.195706			-55	0.100528				-55	3			-68	1661			-68	766
																				-54	0.202263			-54	0.0714988				-54	6			-67	1655			-67	613
																				-53	0.0407782			-53	0.0128694				-53	2			-66	1566			-66	786
																				-52	-0.0815632			-52	-0.0485584				-52	6			-65	1663			-65	659
																				-51	-0.0584002			-51	-0.082553				-51	2			-64	1719			-64	736
																				-50	-0.13358			-50	-0.0806698				-50	25			-63	1684			-63	722
																				-49	-0.139069			-49	-0.0380908				-49	11			-62	1744			-62	697
																				-48	0.0467239			-48	0.0190068				-48	1			-61	1651			-61	748
																				-47	0.173917			-47	0.0652314				-47	6			-60	1579			-60	800
																				-46	0.231129			-46	0.099493				-46	2			-59	1716			-59	665
																				-45	0.19521			-45	0.110811				-45	3			-58	1654			-58	883
																				-44	0.19282			-44	0.0567242				-44	18			-57	1719			-57	862
																				-43	-0.0018139			-43	-0.00904314				-43	5			-56	1685			-56	869
																				-42	-0.0423652			-42	-0.0660416				-42	5			-55	1570			-55	803
																				-41	-0.0996129			-41	-0.0969349				-41	12			-54	1631			-54	823
																				-40	-0.107692			-40	-0.0947104				-40	30			-53	1690			-53	740
																				-39	-0.0386763			-39	-0.0501263				-39	1			-52	1478			-52	727
																				-38	0.0716579			-38	-0.0023848				-38	10			-51	1705			-51	835
																				-37	0.147542			-37	0.0708417				-37	1			-50	1583			-50	819
																				-36	0.222389			-36	0.0967453				-36	1			-49	1615			-49	752
																				-35	0.219056			-35	0.0900667				-35	5			-48	1711			-48	756
																				-34	0.124146			-34	0.0527127				-34	2			-47	1540			-47	934
																				-33	0.037395			-33	-0.00279423				-33	1			-46	1572			-46	896
																				-32	0.0544361			-32	-0.0606139				-31	3			-45	1564			-45	870
																				-31	-0.140983			-31	-0.0962797				-30	6			-44	1663			-44	760
																				-30	-0.0998635			-30	-0.0993334				-29	6			-43	1691			-43	920
																				-29	-0.0600494			-29	-0.0669745				-28	9			-42	1501			-42	809
																				-28	0.0677037			-28	0.000740007				-27	6			-41	1564			-41	845
																				-27	0.164074			-27	0.0576726				-26	2			-40	1568			-40	880
																				-26	0.234493			-26	0.0965639				-25	8			-39	1560			-39	804
																				-25	0.258761			-25	0.0995562				-24	4			-38	1667			-38	855
																				-24	0.147291			-24	0.0693337				-23	4			-37	1552			-37	984
																				-23	0.139525			-23	0.0154752				-22	8			-36	1598			-36	990
																				-22	-0.00831309			-22	-0.0476351				-21	4			-35	1593			-35	933
																				-21	-0.0685688			-21	-0.0819132				-20	2			-34	1611			-34	952
																				-20	-0.0945996			-20	-0.0764254				-19	9			-33	1550			-33	920
																				-19	-0.0792204			-19	-0.0524425				-18	3			-32	1617			-32	907
																				-18	0.0532384			-18	-0.00703626				-17	27			-31	1566			-31	960
																				-17	0.184052			-17	0.0474744				-16	14			-30	1673			-30	983
																				-16	0.274139			-16	0.100372				-15	7			-29	1447			-29	1017
																				-15	0.22611			-15	0.126734				-14	10			-28	1593			-28	961
																				-14	0.163689			-14	0.0916872				-13	8			-27	1591			-27	1030
																				-13	0.219678			-13	0.0251804				-12	8			-26	1691			-26	965
																				-12	-0.0241117			-12	-0.0532677				-11	4			-25	1570			-25	1036
																				-11	0.00162508			-11	-0.10761				-10	3			-24	1571			-24	1009
																				-10	-0.0763188			-10	-0.118202				-9	11			-23	1620			-23	1112
																				-9	-0.105758			-9	-0.0822785				-8	9			-22	1621			-22	1176
																				-8	0.016204			-8	-0.0319589				-7	4			-21	1526			-21	1217
																				-7	0.0669215			-7	0.0314258				-6	2			-20	1590			-20	1256
																				-6	0.258652			-6	0.0927148				-5	13			-19	1536			-19	1231
																				-5	0.272155			-5	0.132345				-4	1			-18	1576			-18	1273
																				-4	0.258069			-4	0.10814				-3	8			-17	1503			-17	1222
																				-3	0.186018			-3	0.0569117				-2	3			-16	1563			-16	1292
																				-2	0.0263906			-2	-0.0273735				-1	14			-15	1550			-15	1219
																				-1	0.0145209			-1	-0.0732398				0	3			-14	1577			-14	1260
																				0	-0.0222516			0	-0.111532				1	7			-13	1608			-13	1326
																				1	0.0675318			1	-0.074774				2	16			-12	1678			-12	1257
																				2	0.0688333			2	-0.027915				3	7			-11	1510			-11	1296
																				3	0.120627			3	0.0581587				4	9			-10	1691			-10	1370
																				4	0.167627			4	0.107701				5	9			-9	1708			-9	1307
																				5	0.256922			5	0.12869				6	4			-8	1892			-8	1314
																				6	0.23365			6	0.0924835				7	37			-7	1784			-7	1396
																				7	0.0593947			7	0.0276095				8	14			-6	1937			-6	1262
																				8	0.0218226			8	-0.0362971				9	13			-5	1938			-5	1214
																				9	-0.0817444			9	-0.0836397				10	12			-4	1517			-4	1735
																				10	-0.0430137			10	-0.118501				12	6			-3	1299			-3	1998
																				11	-0.0479659			11	-0.104208				13	11			-2	1518			-2	1711
																				12	0.0600539			12	-0.0463655				14	2			-1	1481			-1	2135
																				13	0.101297			13	0.0279206				15	9			0	1204			0	2213
																				14	0.173318			14	0.098409				16	4			1	1469			1	1877
																				15	0.195171			15	0.132079				17	7			2	1676			2	2143
																				16	0.228075			16	0.103939				18	2			3	1623			3	1954
																				17	0.179902			17	0.0503187				19	8			4	1344			4	1665
																				18	0.0660897			18	0.00264874				20	4			5	1576			5	1912
																				19	-0.0216864			19	-0.0509627				21	6			6	1760			6	2001
																				20	-0.0826829			20	-0.0740603				22	2			7	1713			7	1315
																				21	-0.0826661			21	-0.0802081				23	5			8	1670			8	1351
																				22	0.036566			22	-0.0410132				24	1			9	1718			9	1315
																				23	0.0581188			23	0.0172945				25	8			10	1597			10	1334
																				24	0.217112			24	0.0700609				26	6			11	1609			11	1268
																				25	0.223006			25	0.101278				27	7			12	1641			12	1275
																				26	0.227256			26	0.09691				28	2			13	1543			13	1212
																				27	0.169113			27	0.0537442				29	4			14	1629			14	1130
																				28	0.0830347			28	-0.00538005				30	3			15	1509			15	1182
																				29	-0.0770242			29	-0.0631577				31	10			16	1528			16	1172
																				30	-0.164036			30	-0.0978445				32	3			17	1450			17	1262
																				31	-0.0912787			31	-0.0990245				33	14			18	1549			18	1202
																				32	-0.0816992			32	-0.0648797				34	4			19	1647			19	1196
																				33	0.0417939			33	-0.00726286				35	3			20	1526			20	1134
																				34	0.12513			34	0.0490115				36	4			21	1480			21	1028
																				35	0.160673			35	0.0920851				37	1			22	1553			22	1019
																				36	0.244486			36	0.101696				38	9			23	1625			23	1153
																				37	0.102383			37	0.0668508				39	7			24	1594			24	1085
																				38	0.0396247			38	0.00311143				40	4			25	1509			25	1086
																				39	-0.00417955			39	-0.057852				41	1			26	1545			26	1038
																				40	-0.0239847			40	-0.0986436				42	7			27	1496			27	1142
																				41	-0.00464701			41	-0.0987306				43	5			28	1606			28	1010
																				42	-0.114246			42	-0.0695839				44	7			29	1490			29	1106
																				43	-0.0393728			43	-0.00848284				45	6			30	1525			30	937
																				44	0.139854			44	0.0594891				46	5			31	1469			31	1069
																				45	0.183518			45	0.107084				47	5			32	1556			32	1148
																				46	0.276738			46	0.101723				49	5			33	1574			33	1049
																				47	0.0671829			47	0.0680754				50	4			34	1600			34	1153
																				48	0.11132			48	0.0184514				51	15			35	1668			35	1010
																				49	-0.0881971			49	-0.0396284				52	21			36	1636			36	1057
																				50	-0.0708036			50	-0.0834754				53	6			37	1610			37	1036
																				51	-0.114456			51	-0.083554				54	2			38	1695			38	1034
																				52	-0.0556722			52	-0.0469643				55	6			39	1566			39	960
																				53	0.0968772			53	0.0177597				56	1			40	1545			40	867
																				54	0.135054			54	0.0711268				57	12			41	1600			41	920
																				55	0.196244			55	0.0916077				58	2			42	1617			42	814
																				56	0.228741			56	0.095904				59	5			43	1624			43	764
																				57	0.109666			57	0.0724267				60	7			44	1667			44	974
																				58	0.00692254			58	0.0167743				61	8			45	1602			45	793
																				59	0.00461613			59	-0.0293444				62	2			46	1548			46	878
																				60	-0.155845			60	-0.0696374				63	2			47	1532			47	809
																				61	-0.111524			61	-0.0725684				64	1			48	1643			48	740
																				62	-0.102508			62	-0.0402012				65	3			49	1640			49	793
																				63	-0.000798702			63	-0.00167751				66	5			50	1647			50	708
																				64	0.0370219			64	0.0227964				67	1			51	1665			51	852
																				65	0.103499			65	0.0377641				68	3			52	1536			52	902
																				66	0.180828			66	0.0677723				69	3			53	1681			53	705
																				67	0.122963			67	0.0957334				71	3			54	1676			54	841
																				68	-0.0181551			68	0.0650214				72	4			55	1613			55	774
																				69	-0.0924535			69	-0.00327755				73	13			56	1561			56	805
																				70	-0.10899			70	-0.078912				74	10			57	1579			57	839
																				71	0.00319548			71	-0.115703				75	23			58	1654			58	787
																				72	-0.0654331			72	-0.0476823				76	10			59	1665			59	743
																				73	-0.058861			73	-0.0353502				77	7			60	1677			60	645
																				74	-0.338822			74	0.0385776				78	6			61	1576			61	724
																				75	0.123811			75	0.0693368				79	1			62	1606			62	668
																				76	-0.0985594			76	0.0338628				80	4			63	1603			63	728
																				77	0.180846			77	0.00561683				81	5			64	1666			64	700
																				78	0.0968347			78	0.00133111				83	2			65	1640			65	664
																				79	-0.0220182			79	-0.000156691				84	2			66	1646			66	724
																				80	-0.142776			80	-0.0334493				85	2			67	1587			67	713
																				81	-0.0591705			81	-0.0788618				86	6			68	1706			68	679
																				82	-0.0892835			82	-0.0652548				87	8			69	1572			69	761
																				83	-0.203385			83	-0.0254119				88	2			70	1685			70	720
																				84	-0.0297399			84	-0.00420384				89	7			71	1713			71	711
																				85	-0.0110424			85	0.0254451				90	5			72	1698			72	654
																				86	0.0129474			86	0.046895				91	15			73	1687			73	729
																				87	0.0705503			87	0.0518528				92	3			74	1623			74	648
																				88	0.0454489			88	0.0272671				93	9			75	1683			75	644
																				89	-0.0795478			89	-0.00581499				94	5			76	1697			76	687
																				90	-0.0561053			90	-0.0369272				95	2			77	1748			77	698
																				91	-0.0914538			91	-0.0614515				96	1			78	1842			78	690
																				92	-0.065811			92	-0.0562231				97	12			79	1806			79	676
																				93	-0.111114			93	-0.0328224				98	3			80	1838			80	642
																				94	-0.0458136			94	-0.00391119				99	14			81	1842			81	578
																				95	-0.00127821			95	0.0247487				100	3			82	1717			82	600
																				96	0.0226752			96	0.0555925				101	2			83	1828			83	636
																				97	0.0944581			97	0.0553822				102	10			84	1718			84	670
																				98	-0.00567451			98	0.0333281				103	6			85	1774			85	619
																				99	0.0141758			99	0.00289826				104	4			86	1701			86	604
																				100	-0.11431			100	-0.0287744				105	2			87	1878			87	545
																				101	-0.128037			101	-0.0343436				106	8			88	1668			88	513
																				102	-0.0533976			102	-0.025059				107	7			89	1746			89	736
																				103	-0.047578			103	-0.0018896				108	5			90	1745			90	611
																				104	-0.0343637			104	0.0125762				109	8			91	1719			91	589
																				105	0.00910424			105	0.0432231				110	3			92	1803			92	674
																				106	0.0802312			106	0.0602584				111	5			93	1709			93	688
																				107	0.0941973			107	0.0626885				112	8			94	1821			94	684
																				108	0.0184898			108	0.0381618				113	14			95	1948			95	543
																				109	0.0162654			109	0.0211563				114	8			96	1759			96	607
																				110	-0.124487			110	-0.00816658				115	3			97	1832			97	681
																				111	-0.0709962			111	-0.0179913				116	5			98	1873			98	604
																				112	-0.0482797			112	-0.0183512				117	2			99	1856			99	620
																				113	-0.0610996			113	-0.0237579				118	2			100	1942			100	733
																				114	-0.0412049			114	0.00363959				119	5			101	1859			101	553
																				115	-0.0195448			115	0.0359461				120	16			102	1887			102	554
																				116	0.0477289			116	0.0483688				121	5			103	1848			103	539
																				117	0.0987699			117	0.0576671				122	10			104	1961			104	550
																				118	0.100665			118	0.0348036				123	4			105	2010			105	560
																				119	0.0319813			119	0.00458806				124	8			106	2010			106	673
																				120	-0.0799378			120	-0.0158459				125	6			107	1948			107	570
																				121	-0.050293			121	-0.0249359				126	12			108	1959			108	625
																				122	-0.109711			122	-0.0358241				127	2			109	1916			109	594
																				123	-0.0538371			123	-0.0243523				128	6			110	2036			110	595
																				124	-0.0780401			124	-0.00370191				129	12			111	1868			111	625
																				125	-0.0318973			125	0.0104434				130	5			112	1925			112	608
																				126	0.0371798			126	0.0262792				131	13			113	1994			113	576
																				127	0.103286			127	0.0374142				132	10			114	1894			114	500
																				128	0.103217			128	0.0303596				133	4			115	1769			115	546
																				129	0.00470187			129	0.00955565				134	4			116	1919			116	534
																				130	0.084394			130	-0.0125303				135	4			117	1976			117	606
																				131	0.0188843			131	-0.0259531				136	4			118	1988			118	534
																				132	0.0571668			132	-0.0237689				137	3			119	1947			119	498
																				133	0.00311847			133	-0.0268911				138	8			120	1943			120	514
																				134	-0.00859439			134	-0.00222664				139	6			121	2034			121	574
																				135	0.0189495			135	0.018012				140	6			122	2088			122	478
																				136	0.0909056			136	0.0476845				141	4			123	1967			123	501
																				137	0.113355			137	0.0431644				142	5			124	1952			124	525
																				138	0.118795			138	0.0356779				143	5			125	1997			125	550
																				139	-0.0324754			139	0.0118576				144	7			126	2051			126	593
																				140	0.0426485			140	-0.00439087				145	6			127	1960			127	513
																				141	-0.0152881			141	-0.00797651				146	14			128	2021			128	547
																				142	0.00290735			142	-0.0202062				147	10			129	1927			129	555
																				143	0.0425987			143	-0.0193994				148	11			130	2060			130	646
																				144	-0.0216706			144	0.000305216				149	11			131	2028			131	546
																				145	0.13297			145	0.0192509				150	1			132	2087			132	546
																				146	0.0875327			146	0.0294816				151	12			133	2076			133	582
																				147	0.0312808			147	0.0366071				152	2			134	2072			134	623
																				148	0.0521628			148	0.0309729				153	7			135	2089			135	509
																				149	0.0782252			149	0.0174649				154	7			136	2132			136	505
																				150	0.0735278			150	0.00589404				155	9			137	1976			137	528
																				151	0.0604614			151	-0.00910598				156	4			138	2022			138	513
																				152	0.0891512			152	-0.0126623				157	6			139	2010			139	577
																				153	0.0198199			153	-0.00574124				158	7			140	2062			140	572
																				154	0.0092809			154	0.00843666				159	10			141	1858			141	552
																				155	0.0681076			155	0.0258605				160	3			142	2150			142	456
																				156	0.0857489			156	0.0351248				161	7			143	2033			143	590
																				157	0.145944			157	0.0417478				162	10			144	2049			144	537
																				158	0.0677261			158	0.0337462				163	15			145	2052			145	513
																				159	0.182852			159	0.0175462				164	10			146	2059			146	527
																				160	0.141688			160	0.00221057				165	15			147	2006			147	547
																				161	0.053084			161	-0.00496727				166	5			148	1922			148	479
																				162	0.0004256			162	-0.0154909				167	4			149	2034			149	521
																				163	0.0489343			163	-0.0170144				168	18			150	2076			150	470
																				164	0.0396662			164	-0.000179721				169	5			151	2029			151	457
																				165	0.102465			165	0.0197261				170	11			152	1986			152	505
																				166	0.0853381			166	0.0334836				171	2			153	2234			153	540
																				167	0.105023			167	0.0338389				172	3			154	2118			154	524
																				168	0.104184			168	0.0229815				173	4			155	2154			155	484
																				169	0.126178			169	0.0081938				174	9			156	2045			156	487
																				170	0.116756			170	-0.00627422				175	7			157	2236			157	456
																				171	0.0451544			171	-0.00777694				176	2			158	2222			158	506
																				172	0.0247409			172	-0.0084006				177	6			159	2141			159	489
																				173	0.0334658			173	-0.00996233				178	2			160	2125			160	493
																				174	0.0823973			174	-0.00552725				180	7			161	2181			161	518
																				175	0.0887077			175	0.00374903				181	4			162	2270			162	487
																				176	0.160022			176	0.0123733				182	2			163	2307			163	497
																				177	0.145766			177	0.0142195				183	7			164	2121			164	478
																				178	0.157519			178	0.0146036				184	14			165	2198			165	466
																				179	0.125593			179	0.000334265				185	9			166	2234			166	469
																				180	0.120032			180	-0.00395056				186	7			167	2090			167	555
																				181	0.105316			181	-0.00991787				187	4			168	2214			168	497
																				182	0.115016			182	-0.0123541				188	9			169	1998			169	449
																				183	0.095045			183	-0.00759969				189	11			170	2116			170	536
																				184	0.0331518			184	-0.00625936				190	8			171	2374			171	433
																				185	-0.0596464			185	0.004767				191	11			172	2291			172	478
																				186	0.0895217			186	0.0177307				192	5			173	2258			173	539
																				187	0.0808931			187	0.022596				193	5			174	2131			174	517
																				188	0.24288			188	0.0143185				194	4			175	2146			175	509
																				189	0.115501			189	0.0108069				195	3			176	2127			176	454
																				190	0.0522237			190	0.00080182				196	8			177	2143			177	470
																				191	0.106838			191	-0.00446382				197	7			178	2161			178	427
																				192	0.0307196			192	-0.0101682				198	5			179	2266			179	460
																				193	0.0523351			193	-0.0012573				199	11			180	2087			180	479
																				194	0.0770481			194	0.00782222				200	6			181	2101			181	417
																				195	0.150194			195	0.0113001				201	2			182	2129			182	467
																				196	0.180206			196	0.0220695				202	11			183	2157			183	476
																				197	0.116595			197	0.0157536				203	11			184	2170			184	525
																				198	0.0165627			198	0.0133458				204	12			185	2201			185	443
																				199	0.126794			199	0.00694505				206	5			186	2243			186	404
																				200	0.042448			200	0.00340635				207	10			187	2151			187	496
																				201	-0.0263632			201	0.00183865				208	2			188	2152			188	501
																				202	0.0954635			202	-0.000779386				209	8			189	2069			189	426
																				203	0.10623			203	-0.00156584				210	4			190	2022			190	480
																				204	0.0131012			204	0.00465004				211	2			191	2217			191	429
																				205	0.0928517			205	0.0134056				212	12			192	2067			192	486
																				206	0.0779292			206	0.0135272				213	8			193	2231			193	454
																				207	0.108705			207	0.0205858				214	4			194	2156			194	543
																				208	0.107196			208	0.012023				215	9			195	2273			195	503
																				209	0.0440547			209	0.00935684				216	7			196	2130			196	463
																				210	0.0858226			210	0.00112851				217	12			197	2182			197	491
																				211	-0.0742405			211	-0.00832661				218	6			198	2230			198	465
																				212	0.117663			212	-0.0156675				219	12			199	2289			199	544
																				213	0.00921704			213	-0.0121077				220	14			200	1997			200	431
																				214	0.0129934			214	-0.0100525				221	6			201	2081			201	461
																				215	0.177552			215	0.00617897				222	5			202	2184			202	434
																				216	0.0289247			216	0.00901314				223	8			203	2168			203	500
																				217	0.0355637			217	0.00978343				224	8			204	2148			204	416
																				218	0.100702			218	0.00815522				225	7			205	2070			205	454
																				219	0.0115713			219	-0.00426329				226	2			206	2033			206	504
																				220	0.0267184			220	-0.00994372				227	4			207	2058			207	445
																				221	0.0714249			221	-0.00817284				228	4			208	2117			208	497
																				222	0.123021			222	-0.00816874				229	3			209	2179			209	480
																				223	0.0615933			223	-0.00638868				230	4			210	2254			210	440
																				224	0.0712947			224	0.00244224				231	7			211	2165			211	437
																				225	0.0474128			225	0.00161631				232	5			212	2159			212	488
																				226	0.104			226	0.00879275				233	11			213	2081			213	478
																				227	0.117818			227	0.0113745				234	7			214	2272			214	436
																				228	0.0820256			228	0.00724974				235	5			215	2144			215	423
																				229	0.0495325			229	0.00523052				236	4			216	2221			216	480
																				230	0.040908			230	-0.00159611				237	7			217	2167			217	494
																				231	-0.000119684			231	-0.00334902				238	12			218	2159			218	504
																				232	-0.0608074			232	-0.00203411				239	7			219	2295			219	479
																				233	-0.0112293			233	-0.00775044				240	4			220	2047			220	424
																				234	0.0229261			234	0.00308587				241	4			221	2187			221	410
																				235	0.0247312			235	0.00917115				242	6			222	2062			222	463
																				236	0.0821265			236	0.00543432				243	8			223	2204			223	480
																				237	0.0653707			237	0.0126111				244	10			224	2177			224	404
																				238	-0.00248704			238	0.00772829				245	7			225	2207			225	431
																				239	0.0734261			239	0.0031908				246	7			226	2145			226	427
																				240	0.055036			240	0.00197017				248	5			227	2102			227	466
																				241	0.0380634			241	-0.00114574				249	12			228	2213			228	455
																				242	0.0632293			242	-0.000671292				250	5			229	2141			229	452
																				243	0.0287751			243	-0.00412996				253	10			230	2134			230	522
																				244	0.0419791			244	-0.00416984				254	10			231	2138			231	538
																				245	0.0255362			245	0.00698444				255	5			232	2086			232	499
																				246	-0.00150701			246	0.012189				256	3			233	2135			233	455
																				247	0.0132093			247	0.00860534				257	2			234	2183			234	446
																				248	-0.00744706			248	0.00146456				258	8			235	2088			235	469
																				249	-0.0157087			249	0.00215015				259	6			236	2033			236	460
																				250	0.0654599			250	0.000899773				260	2			237	2110			237	486
																				251	-0.101845			251	-0.0017167				261	7			238	2277			238	434
																				252	0.0319754			252	-0.00296427				262	10			239	2090			239	452
																				253	0.0593447			253	-0.00332821				263	12			240	2154			240	425
																				254	-0.0658426			254	-0.00422736				264	9			241	2159			241	429
																				255	0.00408556			255	0.000367093				265	5			242	2067			242	512
																				256	0.0163864			256	0.00814286				266	19			243	2197			243	463
																				257	0.0525475			257	0.0110301				267	6			244	2228			244	532
																				258	-0.000664421			258	0.00657581				268	6			245	2184			245	491
																				259	-0.0235412			259	0.00437877				269	13			246	2240			246	466
																				260	-0.0389933			260	0.00579518				270	7			247	2226			247	457
																				261	-0.0628631			261	0.00244317				271	7			248	2043			248	411
																				262	-0.0497656			262	-0.0063025				272	13			249	2219			249	473
																				263	-0.0354868			263	-0.00237362				273	5			250	2149			250	417
																				264	-0.032392			264	-0.00374059				274	7			251	2349			251	474
																				265	-0.0299706			265	0.000724792				275	6			252	2147			252	499
																				266	-0.0329439			266	0.00104889				276	4			253	2247			253	432
																				267	-0.0253682			267	0.00706629				277	5			254	2182			254	408
																				268	0.0563274			268	0.00727467				278	5			255	2207			255	505
																				269	-0.0641501			269	0.00270514				279	11			256	2133			256	460
																				270	-0.0558802			270	0.000599305				280	9			257	2148			257	551
																				271	-0.0100139			271	-0.00636103				281	11			258	2160			258	428
																				272	0.00129758			272	-0.00184869				282	6			259	2135			259	482
																				273	-0.0438818			273	-0.00112021				283	4			260	2281			260	498
																				274	-0.0512309			274	-0.00449631				284	4			261	2275			261	466
																				275	-0.00303813			275	-0.00226914				285	4			262	2136			262	437
																				276	-0.0386508			276	0.00966105				286	6			263	2210			263	450
																				277	-0.0353995			277	0.00331057				287	5			264	2256			264	444
																				278	-0.0582003			278	0.0154738				288	8			265	2169			265	443
																				279	-0.0241673			279	0.00654161				289	8			266	2163			266	495
																				280	-0.0260671			280	0.00109814				290	11			267	2090			267	500
																				281	-0.0384795			281	-0.000827414				291	12			268	2157			268	525
																				282	0.0584794			282	-0.00249184				292	13			269	2256			269	476
																				283	-0.0465641			283	-0.00672883				293	8			270	2174			270	505
																				284	-0.0888828			284	-0.00476121				294	12			271	2157			271	495
																				285	-0.0140384			285	0.000987949				295	7			272	2122			272	491
																				286	-0.0871144			286	0.00177609				296	5			273	2328			273	512
																				287	0.0427003			287	0.00586309				297	4			274	2150			274	493
																				288	0.0487067			288	0.0119158				298	13			275	2209			275	464
																				289	-0.0182831			289	0.000989325				299	6			276	2195			276	495
																				290	-0.0854692			290	0.0028871				300	4			277	2153			277	507
																				291	-0.0432409			291	-0.00232133				301	6			278	2169			278	506
																				292	-0.0298607			292	-0.00722725				302	5			279	2322			279	498
																				293	0.0562771			293	-0.00151728				303	5			280	2206			280	532
																				294	-0.0445449			294	-0.00784954				304	12			281	2302			281	452
																				295	-0.107357			295	0.000993524				305	11			282	2159			282	543
																				296	-0.0400193			296	0.0101389				306	3			283	2188			283	534
																				297	0.0146357			297	-0.00280073				307	9			284	2229			284	534
																				298	-0.00925016			298	-0.00194244				308	9			285	2068			285	489
																				299	-0.0397308			299	0.00361103				309	3			286	2135			286	443
																				300	-0.0590383			300	0.00307469				310	6			287	2104			287	448
																				301	0.0265607			301	0.00174377				311	6			288	2348			288	483
																				302	0.0151694			302	-0.00218415				312	7			289	2186			289	526
																				303	-0.000727841			303	-0.00489259				313	9			290	2229			290	541
																				304	-0.0124985			304	-0.00344022				314	6			291	2421			291	570
																				305	0.00665612			305	-0.00467976				315	12			292	2366			292	538
																				306	0.0252729			306	-0.00108955				316	13			293	2334			293	520
																				307	-0.0190395			307	0.00205631				317	16			294	2140			294	526
																				308	-0.00215947			308	0.00681232				318	21			295	2243			295	536
																				309	-0.0362327			309	0.0080477				319	8			296	2146			296	483
																				310	0.0231324			310	0.0022798				320	20			297	2283			297	507
																				311	0.0879058			311	-0.00341656				321	9			298	2398			298	487
																				312	0.0121251			312	-0.00521731				322	8			299	2293			299	508
																				313	0.0168259			313	0.00279491				323	5			300	2190			300	467
																				314	0.0271175			314	-0.00554408				324	7			301	2151			301	514
																				315	0.0376579			315	-0.00502807				325	9			302	2227			302	602
																				316	0.0339842			316	0.00389506				326	7			303	2265			303	489
																				317	0.0131559			317	0.00659454				327	5			304	2354			304	479
																				318	-0.0145409			318	0.00805854				328	6			305	2252			305	509
																				319	-0.0284201			319	0.0033562				329	9			306	2189			306	494
																				320	0.039767			320	0.00308882				330	4			307	2217			307	536
																				321	0.0108529			321	0.004493				331	10			308	2181			308	540
																				322	0.0211858			322	-0.00269767				332	8			309	2281			309	534
																				323	0.0931416			323	-0.000832255				333	7			310	2360			310	539
																				324	-0.0219731			324	-0.00577877				334	13			311	2428			311	521
																				325	0.0445382			325	-0.00286831				335	10			312	2330			312	492
																				326	0.104844			326	0.00174516				336	17			313	2211			313	570
																				327	0.128582			327	0.00578685				337	13			314	2313			314	491
																				328	0.0999257			328	0.00214859				338	4			315	2284			315	572
																				329	0.0617981			329	0.00942441				339	17			316	2293			316	502
																				330	0.0687024			330	0.00168124				340	10			317	2336			317	496
																				331	0.122628			331	0.00756462				341	11			318	2307			318	476
																				332	-0.0122576			332	0.00802474				342	4			319	2311			319	473
																				333	0.080905			333	-0.0019474				343	3			320	2166			320	498
																				334	0.0789197			334	-0.00012011				344	3			321	2218			321	577
																				335	0.0251509			335	0.00596729				345	6			322	2288			322	510
																				336	0.0765126			336	0.00524423				346	9			323	2454			323	514
																				337	0.0190406			337	0.0065547				347	9			324	2412			324	557
																				338	0.0979627			338	0.0109186				348	10			325	2149			325	508
																				339	0.0628508			339	0.00943342				349	13			326	2295			326	508
																				340	0.00462165			340	0.00592231				350	17			327	2355			327	509
																				341	0.10503			341	0.00462718				351	17			328	2411			328	590
																				342	0.0324113			342	0.00268367				352	16			329	2091			329	501
																				343	0.034308			343	0.00482393				353	4			330	2327			330	496
																				344	0.0918314			344	-0.00344259				354	11			331	2204			331	540
																				345	0.126328			345	0.00509922				355	9			332	2324			332	516
																				346	0.0372334			346	0.00412453				356	1			333	2374			333	443
																				347	0.0408106			347	0.0100198				357	6			334	2285			334	536
																				348	0.100894			348	0.00727622				358	12			335	2307			335	504
																				349	0.0829973			349	0.00731302				359	4			336	2332			336	423
																				350	0.0920937			350	0.0114875				360	22			337	2285			337	493
																				351	0.10192			351	0.0105397				361	8			338	2279			338	536
																				352	0.0356184			352	0.004624				362	7			339	2424			339	528
																				353	-0.0345044			353	0.00573287				363	4			340	2317			340	488
																				354	0.0168917			354	0.00670269				364	12			341	2279			341	508
																				355	0.0544726			355	0.00674022				365	10			342	2253			342	449
																				356	-0.0400217			356	0.000396174				366	9			343	2312			343	516
																				357	0.0547482			357	0.00606174				367	6			344	2396			344	440
																				358	0.0756804			358	0.0051062				368	12			345	2282			345	477
																				359	0.106624			359	0.00804187				369	13			346	2417			346	505
																				360	0.0337357			360	0.0106114				370	8			347	2390			347	470
																				361	0.100727			361	0.0107101				371	4			348	2383			348	551
																				362	0.07313			362	0.00855296				372	6			349	2388			349	502
																				363	0.14804			363	0.00501809				373	7			350	2328			350	462
																				364	0.208192			364	0.00387229				374	21			351	2291			351	469
																				365	0.10633			365	0.00243276				375	10			352	2296			352	432
																				366	0.105594			366	0.00572739				376	6			353	2329			353	514
																				367	0.0718304			367	0.0091902				377	6			354	2359			354	420
																				368	0.105534			368	0.0087122				378	19			355	2268			355	458
																				369	0.0735722			369	0.00686368				379	3			356	2365			356	448
																				370	0.0517604			370	0.00852179				380	1			357	2429			357	517
																				371	0.113615			371	0.00670444				381	8			358	2272			358	486
																				372	0.0846109			372	0.00528452				382	3			359	2297			359	462
																				373	0.0575632			373	0.00829915				383	4			360	2431			360	484
																				374	0.0930844			374	0.0120163				384	6			361	2360			361	535
																				375	0.0501035			375	0.00138453				385	6			362	2328			362	500
																				376	0.124226			376	0.00782786				386	1			363	2378			363	504
																				377	0.0324996			377	0.00780476				387	6			364	2427			364	545
																				378	0.094353			378	0.0123486				388	6			365	2347			365	495
																				379	0.0335865			379	0.00765177				389	13			366	2329			366	496
																				380	0.0835379			380	0.00670434				390	6			367	2371			367	428
																				381	0.169257			381	0.00556657				391	8			368	2387			368	512
																				382	0.0567976			382	0.00843452				392	7			369	2255			369	486
																				383	0.0475584			383	0.00717433				393	12			370	2377			370	431
																				384	0.0871392			384	0.0100354				394	7			371	2375			371	445
																				385	0.0666428			385	0.0055028				395	4			372	2423			372	506
																				386	0.0368203			386	0.00324715				396	17			373	2280			373	479
																				387	0.0386162			387	0.0116205				397	14			374	2336			374	605
																				388	0.164992			388	0.00951332				398	4			375	2365			375	526
																				389	0.0113556			389	0.01017				399	10			376	2219			376	474
																				390	0.115796			390	0.00894875				400	2			377	2194			377	478
																				391	0.077101			391	0.0113444				401	1			378	2264			378	437
																				392	0.116569			392	0.00679604				402	1			379	2465			379	427
																				393	0.0528597			393	0.00649238				403	10			380	2294			380	536
																				394	0.114164			394	0.00974608				404	6			381	2346			381	525
																				395	0.0802244			395	0.00604187				405	5			382	2372			382	477
																				396	0.184993			396	0.00860015				406	13			383	2532			383	482
																				397	0.0548232			397	0.0142744				407	3			384	2338			384	503
																				398	0.00184584			398	0.00855028				408	3			385	2315			385	467
																				399	0.0995817			399	0.00695146				409	17			386	2323			386	530
																				400	0.0635555			400	0.0122357				410	8			387	2316			387	432
																				401	0.0891231			401	0.0105942				411	3			388	2442			388	399
																				402	-0.0182886			402	0.0160087				412	8			389	2380			389	505
																				403	0.0858013			403	0.00360934				413	3			390	2375			390	507
																				404	0.124538			404	0.00580129				414	5			391	2362			391	505
																				405	0.00546501			405	0.0133637				415	8			392	2286			392	497
																				406	0.0682227			406	0.00751053				417	4			393	2423			393	422
																				407	0.0342821			407	0.00757894				418	2			394	2157			394	424
																				408	0.111124			408	0.00925658				419	5			395	2266			395	477
																				409	0.0916023			409	0.0122743				420	14			396	2435			396	486
																				410	-0.00777314			410	0.0118051				421	5			397	2375			397	442
																				411	0.0962458			411	0.0113732				422	6			398	2381			398	470
																				412	0.0171646			412	0.0131652				423	8			399	2147			399	491
																				413	0.0666865			413	0.0112789				424	7			400	2317			400	466
																				414	-0.0227211			414	0.00314367				425	8			401	2177			401	443
																				415	0.0266808			415	0.00512698				426	2			402	2330			402	432
																				416	-0.0192472			416	0.00604654				427	8			403	2491			403	433
																				417	0.0433048			417	0.00872423				428	4			404	2405			404	419
																				418	0.0427688			418	0.00583925				429	5			405	2513			405	457
																				419	0.0584617			419	0.0114725				430	5			406	2323			406	481
																				420	0.00276548			420	0.0121614				431	8			407	2236			407	475
																				421	0.00508832			421	0.00959114				432	9			408	2370			408	496
																				422	0.143812			422	0.00938237				433	10			409	2232			409	401
																				423	-0.0412638			423	0.00952004				434	4			410	2397			410	533
																				424	0.0644243			424	0.010474				435	3			411	2288			411	433
																				425	0.053781			425	0.0104125				436	13			412	2359			412	482
																				426	-0.0172824			426	0.00872613				437	10			413	2322			413	502
																				427	0.025611			427	0.00417517				439	9			414	2277			414	495
																				428	0.0647557			428	0.00348848				440	3			415	2393			415	480
																				429	0.0301086			429	0.00979467				441	19			416	2535			416	447
																				430	0.00850114			430	0.00907273				442	15			417	2354			417	461
																				431	0.10862			431	0.00347097				443	10			418	2296			418	442
																				432	0.0553585			432	0.00113113				444	5			419	2294			419	488
																				433	0.0589653			433	0.00708235				445	6			420	2293			420	462
																				434	0.0133293			434	0.000683032				446	7			421	2270			421	456
																				435	-0.067307			435	0.00276912				447	7			422	2377			422	475
																				436	-0.0344867			436	0.00163868				448	6			423	2311			423	409
																				437	-0.0172823			437	0.00512741				449	10			424	2280			424	478
																				438	-0.0735597			438	0.0112623				450	12			425	2536			425	463
																				439	-0.0040441			439	0.0104301				451	5			426	2373			426	437
																				440	0.0539078			440	0.00837643				452	6			427	2329			427	478
																				441	0.0122879			441	0.00576676				453	11			428	2376			428	475
																				442	0.0300693			442	0.00716424				454	2			429	2472			429	513
																				443	-0.030711			443	0.00337617				455	9			430	2316			430	549
																				444	0.0292663			444	-0.00116921				457	9			431	2519			431	482
																				445	0.0479706			445	0.000537977				458	9			432	2453			432	454
																				446	0.0256725			446	0.00124277				459	19			433	2433			433	497
																				447	0.0186536			447	0.00358043				460	10			434	2455			434	472
																				448	-0.0457436			448	0.00595767				461	13			435	2353			435	534
																				449	0.0211866			449	0.00452634				462	10			436	2443			436	459
																				450	0.0617303			450	0.00695083				463	7			437	2268			437	481
																				451	-0.0144064			451	0.00287037				464	9			438	2439			438	439
																				452	-0.0177729			452	0.00342431				465	17			439	2311			439	506
																				453	0.0557865			453	-0.00087309				466	10			440	2391			440	487
																				454	0.0197217			454	0.00731173				467	19			441	2426			441	576
																				455	0.036909			455	0.00373412				468	15			442	2375			442	477
																				456	-0.00775917			456	0.00676821				469	15			443	2372			443	424
																				457	-0.0666496			457	0.000415032				470	11			444	2424			444	544
																				458	-0.00349196			458	-0.00293607				471	14			445	2426			445	466
																				459	0.0234147			459	0.00156938				472	8			446	2391			446	499
																				460	-0.00693223			460	0.00994169				473	20			447	2304			447	570
																				461	-0.0611739			461	0.0044				474	8			448	2372			448	515
																				462	-0.0299874			462	-0.00184979				475	4			449	2458			449	488
																				463	0.0250518			463	0.00460878				476	17			450	2417			450	484
																				464	0.0199251			464	0.00127941				477	4			451	2406			451	437
																				465	-0.0146719			465	-0.00319405				478	10			452	2344			452	574
																				466	-0.0908727			466	0.00588726				479	4			453	2512			453	491
																				467	-0.0293393			467	-0.0041347				480	3			454	2471			454	534
																				468	-0.116694			468	0.00123206				481	10			455	2381			455	509
																				469	-0.0182856			469	0.00113062				482	12			456	2406			456	532
																				470	-0.0235357			470	0.00158261				483	16			457	2476			457	534
																				471	-0.0109828			471	0.00503431				484	6			458	2272			458	471
																				472	-0.0521857			472	-0.00219627				485	6			459	2379			459	492
																				473	-0.00603391			473	-0.00159012				486	3			460	2409			460	542
																				474	-0.018061			474	0.00183259				487	3			461	2387			461	424
																				475	0.00841883			475	-0.000868467				488	9			462	2442			462	493
																				476	-0.0904182			476	0.000115738				489	8			463	2465			463	602
																				477	0.00335135			477	-0.000318605				490	18			464	2368			464	442
																				478	-0.0465362			478	0.00552288				491	16			465	2500			465	560
																				479	-0.0528109			479	0.000304592				492	18			466	2418			466	503
																				480	0.0256843			480	-0.00488784				493	11			467	2457			467	433
																				481	-0.0494647			481	0.000992779				494	16			468	2534			468	506
																				482	-0.0530143			482	0.00186397				495	11			469	2587			469	484
																				483	-0.036685			483	-0.000443384				496	9			470	2426			470	461
																				484	0.054187			484	-0.0032327				497	12			471	2405			471	575
																				485	0.0441621			485	-0.000744605				498	14			472	2448			472	467
																				486	-0.0273118			486	0.000929473				499	10			473	2427			473	544
																				487	-0.0498573			487	-0.0019179				500	12			474	2485			474	605
																				488	-0.0039371			488	-0.00220695				501	30			475	2338			475	496
																				489	0.0255799			489	0.00519786				502	12			476	2388			476	527
																				490	-0.0118486			490	-0.0076084				503	3			477	2555			477	529
																				491	-0.0173895			491	-0.000756807				504	7			478	2500			478	455
																				492	0.040897			492	-0.00141385				505	5			479	2487			479	486
																				493	0.00750525			493	0.000158567				506	4			480	2579			480	485
																				494	0.0359252			494	-0.0025783				507	4			481	2385			481	496
																				495	0.0312256			495	0.00167054				508	15			482	2288			482	518
																				496	0.0234771			496	0.00160865				509	9			483	2468			483	480
																				497	0.0632477			497	-0.00257143				510	6			484	2306			484	571
																				498	0.0490482			498	-0.000703231				511	2			485	2639			485	536
																				499	-0.0995024			499	-0.005189				512	9			486	2549			486	623
																				500	0.0540657			500	-0.00200326				513	8			487	2479			487	495
																				501	0.0638578			501	0.000397733				514	31			488	2418			488	482
																				502	0.0165647			502	-0.00130035				515	4			489	2446			489	459
																				503	-0.00158383			503	-0.000142699				516	14			490	2533			490	502
																				504	-0.0149431			504	0.00140144				517	23			491	2493			491	510
																				505	-0.00736232			505	-0.00179324				518	9			492	2380			492	556
																				506	0.0243278			506	-0.00555628				519	2			493	2486			493	422
																				507	0.0457671			507	-0.00182175				520	7			494	2478			494	520
																				508	0.0240214			508	-0.00360295				521	3			495	2530			495	534
																				509	0.030939			509	0.0035569				522	10			496	2450			496	501
																				510	0.0351872			510	-0.00168517				523	5			497	2350			497	457
																				511	-0.0234784			511	0.00516088				524	10			498	2688			498	530
																				512	0.066952			512	0.000201367				525	13			499	2584			499	527
																				513	-0.00571179			513	0.00207926				526	12			500	2508			500	602
																				514	-0.0293754			514	0.00245557				527	5			501	2510			501	565
																				515	-0.0119235			515	0.00169482				528	8			502	2578			502	479
																				516	0.0545678			516	-0.00125852				529	9			503	2553			503	456
																				517	0.0678364			517	0.0012818				530	9			504	2468			504	521
																				518	0.033699			518	0.00340645				531	21			505	2389			505	494
																				519	0.0176744			519	-0.000366603				532	12			506	2491			506	540
																				520	0.0144706			520	0.00499808				533	6			507	2608			507	580
																				521	0.0505788			521	-0.000923601				534	14			508	2367			508	479
																				522	0.0246827			522	0.00521475				535	8			509	2739			509	569
																				523	0.0869699			523	0.000928768				536	1			510	2600			510	531
																				524	0.00871854			524	-0.00266381				537	6			511	2588			511	502
																				525	-0.0237824			525	-0.000125485				538	15			512	2329			512	551
																				526	0.106873			526	0.00652198				539	11			513	2537			513	536
																				527	0.036985			527	0.00672615				540	4			514	2480			514	515
																				528	0.0222729			528	0.0042939				541	4			515	2731			515	512
																				529	0.0403882			529	0.00193281				542	10			516	2541			516	499
																				530	0.0436767			530	0.00825753				543	6			517	2618			517	480
																				531	0.11363			531	0.00244716				544	4			518	2486			518	538
																				532	-0.0479748			532	0.00319083				545	5			519	2484			519	602
																				533	0.0856448			533	0.00168985				546	9			520	2546			520	565
																				534	0.0706196			534	0.00353345				547	3			521	2546			521	547
																				535	0.0602161			535	0.000484378				548	11			522	2514			522	563
																				536	0.0716057			536	0.000959184				550	4			523	2471			523	529
																				537	0.0688321			537	-0.000648606				551	13			524	2465			524	519
																				538	0.0765181			538	0.00382452				552	15			525	2541			525	527
																				539	0.0338998			539	0.0083965				553	5			526	2517			526	488
																				540	0.0505367			540	0.00334297				554	7			527	2547			527	511
																				541	0.0551754			541	0.00597442				555	4			528	2369			528	508
																				542	0.0819671			542	0.00327392				556	4			529	2612			529	496
																				543	0.056743			543	0.00863123				557	13			530	2478			530	489
																				544	0.0990449			544	0.0057359				558	10			531	2509			531	524
																				545	0.050043			545	0.0024075				559	8			532	2530			532	529
																				546	-0.018247			546	0.00700133				560	2			533	2388			533	475
																				547	0.0689613			547	0.004114				561	10			534	2556			534	502
																				548	0.103386			548	0.00625136				562	10			535	2322			535	533
																				549	0.0306679			549	0.0129445				563	15			536	2588			536	464
																				550	0.0726308			550	0.00283463				564	13			537	2550			537	509
																				551	0.0636882			551	0.0115244				565	8			538	2593			538	549
																				552	0.134482			552	0.00965012				566	2			539	2302			539	483
																				553	0.131569			553	0.00601309				567	10			540	2452			540	495
																				554	0.0442151			554	0.0105298				568	3			541	2567			541	466
																				555	0.0126003			555	0.0109716				569	7			542	2611			542	513
																				556	0.101708			556	0.00932375				570	7			543	2546			543	445
																				557	0.0638613			557	0.011449				571	7			544	2517			544	477
																				558	0.054226			558	0.00617355				572	27			545	2533			545	518
																				559	0.0962078			559	0.0103467				573	3			546	2610			546	430
																				560	0.120802			560	0.00763176				574	1			547	2470			547	470
																				561	-0.00265784			561	0.00583665				575	9			548	2617			548	438
																				562	0.040237			562	0.0101815				576	5			549	2589			549	473
																				563	0.0990903			563	0.0103762				577	5			550	2400			550	462
																				564	0.169111			564	0.0100583				578	13			551	2640			551	510
																				565	0.0756946			565	0.00981712				579	5			552	2541			552	481
																				566	0.0887744			566	0.0125093				580	5			553	2613			553	494
																				567	0.217444			567	0.00800397				581	8			554	2475			554	503
																				568	0.00200838			568	0.00820709				582	8			555	2524			555	517
																				569	0.0833682			569	0.0117875				583	15			556	2486			556	471
																				570	0.135065			570	0.0101356				584	6			557	2608			557	507
																				571	0.0700506			571	0.0136748				585	2			558	2426			558	499
																				572	0.0994893			572	0.013341				586	3			559	2609			559	539
																				573	0.0369509			573	0.0108774				587	5			560	2527			560	499
																				574	0.0337918			574	0.00772335				588	11			561	2567			561	549
																				575	0.113113			575	0.0117873				589	3			562	2495			562	435
																				576	0.0244505			576	0.00867503				590	10			563	2407			563	550
																				577	0.0626138			577	0.00953807				591	30			564	2621			564	502
																				578	0.127744			578	0.0149866				592	12			565	2536			565	495
																				579	0.0784008			579	0.0122182				593	16			566	2418			566	427
																				580	0.0537672			580	0.00602828				594	8			567	2580			567	522
																				581	0.0874543			581	0.0141125				595	14			568	2487			568	473
																				582	0.0280126			582	0.0110679				596	4			569	2477			569	441
																				583	0.102632			583	0.00528633				597	12			570	2619			570	488
																				584	0.000178586			584	0.00987242				598	21			571	2574			571	423
																				585	0.116417			585	0.011154				599	3			572	2374			572	449
																				586	0.150415			586	0.00516463				600	9			573	2540			573	510
																				587	0.066071			587	0.0110699				601	6			574	2494			574	520
																				588	0.0552648			588	0.00862215				602	13			575	2515			575	449
																				589	0.0723393			589	0.00712937				603	13			576	2538			576	495
																				590	0.0518785			590	0.00748246				604	16			577	2453			577	456
																				591	0.0451669			591	-0.00227504				605	13			578	2523			578	543
																				592	0.0279853			592	0.0117479				606	9			579	2520			579	458
																				593	0.00065145			593	0.00761679				607	7			580	2528			580	515
																				594	0.0950122			594	0.00860409				608	7			581	2340			581	455
																				595	0.0330855			595	0.00892812				609	6			582	2461			582	479
																				596	0.114792			596	0.0101391				610	1			583	2679			583	509
																				597	0.0242484			597	0.0102665				611	12			584	2599			584	488
																				598	0.0579069			598	0.0101608				612	12			585	2567			585	490
																				599	0.0394371			599	0.0115004				613	17			586	2556			586	438
																				600	0.131283			600	0.00876324				614	14			587	2598			587	469
																				601	0.0823179			601	0.0097896				615	1			588	2522			588	462
																				602	0.0843674			602	0.00658835				616	8			589	2394			589	442
																				603	0.0440251			603	0.0093171				617	12			590	2587			590	402
																				604	0.0487059			604	0.0132522				618	13			591	2544			591	431
																				605	0.00600165			605	0.00608172				619	7			592	2518			592	482
																				606	0.0371597			606	0.0153703				620	10			593	2459			593	480
																				607	0.0337681			607	0.0103086				621	5			594	2521			594	485
																				608	0.0552627			608	0.00788659				622	3			595	2539			595	499
																				609	0.0624317			609	0.010668				623	14			596	2428			596	525
																				610	0.0153813			610	0.00785624				624	12			597	2511			597	512
																				611	0.0236015			611	0.0066575				625	11			598	2527			598	475
																				612	0.0731764			612	0.00661835				626	8			599	2583			599	530
																				613	0.0564471			613	0.00622753				627	14			600	2413			600	516
																				614	0.108843			614	0.00987825				628	6			601	2480			601	460
																				615	-0.0340468			615	0.000562044				629	7			602	2655			602	517
																				616	0.110363			616	0.00318073				630	7			603	2727			603	507
																				617	0.0103559			617	0.00515845				631	8			604	2663			604	560
																				618	-0.00426272			618	0.00516036				632	12			605	2632			605	528
																				619	0.117955			619	0.00804203				633	4			606	2505			606	515
																				620	0.0205544			620	0.00758499				634	11			607	2565			607	489
																				621	0.104338			621	0.00576132				635	2			608	2687			608	482
																				622	0.0515612			622	0.0100049				636	11			609	2515			609	485
																				623	0.0665334			623	0.0117366				637	6			610	2639			610	493
																				624	0.0625278			624	0.00618516				638	13			611	2565			611	517
																				625	0.0167048			625	0.00559685				639	8			612	2622			612	527
																				626	0.0847296			626	0.00610954				640	5			613	2605			613	565
																				627	-0.0693142			627	0.00415176				641	8			614	2672			614	483
																				628	0.0356764			628	0.00501281				642	12			615	2471			615	466
																				629	0.105442			629	0.0057099				643	9			616	2526			616	505
																				630	0.107457			630	0.00754997				644	13			617	2616			617	485
																				631	-0.0775087			631	0.0018841				645	6			618	2722			618	445
																				632	0.0161385			632	0.00392855				646	4			619	2567			619	435
																				633	0.0285691			633	0.00895071				647	10			620	2499			620	491
																				634	0.0577043			634	0.00482485				648	10			621	2574			621	550
																				635	0.0212799			635	0.00525798				649	7			622	2731			622	497
																				636	0.0485068			636	0.00226263				650	9			623	2621			623	501
																				637	-0.0412937			637	0.00149958				651	7			624	2567			624	545
																				638	0.0204797			638	0.00109964				652	7			625	2664			625	476
																				639	0.0249021			639	0.00288236				653	11			626	2672			626	531
																				640	-0.00348125			640	0.000398116				654	2			627	2578			627	448
																				641	0.0262814			641	0.00492888				655	6			628	2569			628	495
																				642	0.0115437			642	0.00209213				656	7			629	2736			629	588
																				643	-0.084513			643	0.00494016				657	9			630	2638			630	500
																				644	0.000541488			644	0.00522366				658	5			631	2682			631	461
																				645	-0.028802			645	0.00233313				659	23			632	2481			632	470
																				646	-0.0481613			646	0.00399151				660	7			633	2605			633	409
																				647	0.0335184			647	0.00214382				661	4			634	2522			634	493
																				648	-0.015962			648	0.00251837				662	7			635	2522			635	449
																				649	0.0236936			649	0.00068408				663	17			636	2582			636	498
																				650	-0.0118273			650	0.00804138				664	7			637	2719			637	547
																				651	-0.0422596			651	0.00523672				665	15			638	2761			638	493
																				652	-0.0212999			652	0.000470089				666	10			639	2600			639	496
																				653	-0.032352			653	0.00780877				667	13			640	2572			640	513
																				654	-0.0693712			654	-0.0065691				668	10			641	2638			641	484
																				655	-0.0476243			655	-0.000295394				669	7			642	2564			642	476
																				656	0.0516298			656	-0.00403116				670	5			643	2629			643	506
																				657	-0.0244512			657	0.00200348				671	7			644	2610			644	486
																				658	-0.0104957			658	0.00316986				672	14			645	2625			645	500
																				659	-0.0322512			659	0.00285004				673	9			646	2746			646	454
																				660	0.00278859			660	0.000408466				674	26			647	2568			647	477
																				661	0.0754014			661	0.00277082				675	14			648	2528			648	505
																				662	-0.0509717			662	0.00313762				676	22			649	2623			649	528
																				663	0.000803601			663	0.00276655				677	9			650	2697			650	496
																				664	-0.038354			664	0.00164901				678	5			651	2440			651	523
																				665	0.0417343			665	0.000595998				679	5			652	2458			652	526
																				666	0.0340508			666	-0.00015044				680	13			653	2572			653	524
																				667	0.0826474			667	-0.00362366				681	6			654	2636			654	501
																				668	0.0196379			668	0.00487186				682	7			655	2455			655	484
																				669	-0.071006			669	-0.00169382				683	10			656	2623			656	490
																				670	0.0595314			670	-0.000723816				684	7			657	2634			657	520
																				671	0.00332342			671	4.56395e-05				685	2			658	2764			658	485
																				672	-0.00934834			672	-0.000234238				686	25			659	2546			659	441
																				673	0.0225753			673	-0.00282407				687	22			660	2534			660	519
																				674	0.0475106			674	0.00320371				688	27			661	2546			661	465
																				675	-0.00714092			675	-0.00221111				689	4			662	2635			662	474
																				676	-0.00760059			676	-0.00121133				690	5			663	2838			663	539
																				677	-0.0200833			677	-0.00262436				691	7			664	2745			664	509
																				678	0.00522439			678	0.00545222				692	9			665	2417			665	551
																				679	0.0441904			679	0.00157626				693	3			666	2666			666	522
																				680	0.00745723			680	0.00647157				694	15			667	2631			667	567
																				681	-0.0445017			681	-0.00644729				695	11			668	2606			668	519
																				682	0.0560664			682	0.000481776				696	12			669	2641			669	570
																				683	0.0366493			683	0.000340843				697	1			670	2766			670	510
																				684	-0.00432055			684	-0.00054018				698	9			671	2490			671	510
																				685	0.00119488			685	-0.000147663				699	8			672	2564			672	560
																				686	-0.00626959			686	-0.000877509				700	2			673	2641			673	446
																				687	0.0410522			687	-0.000297572				701	7			674	2614			674	545
																				688	-0.0760721			688	0.00246584				702	4			675	2701			675	527
																				689	-0.00771918			689	-0.00259566				703	11			676	2634			676	537
																				690	0.0446224			690	-0.00336834				704	3			677	2590			677	512
																				691	-0.0402701			691	0.00339035				705	20			678	2548			678	558
																				692	-0.0215292			692	0.00073747				706	11			679	2723			679	579
																				693	0.0362441			693	-0.00301038				707	2			680	2491			680	534
																				694	0.00593639			694	-0.00190002				708	14			681	2632			681	546
																				695	-0.0252312			695	-0.00608269				709	9			682	2804			682	485
																				696	0.0419049			696	0.00278211				710	3			683	2556			683	465
																				697	0.0529625			697	-0.000178577				711	11			684	2718			684	489
																				698	-0.0168202			698	-0.000931603				712	14			685	2603			685	531
																				699	0.0901278			699	0.0011171				713	8			686	2722			686	511
																				700	-0.0222702			700	-0.000247502				714	12			687	2712			687	425
																				701	0.0234131			701	0.00146732				715	11			688	2681			688	529
																				702	0.0491431			702	0.0036552				716	12			689	2646			689	513
																				703	0.0757493			703	0.00196173				717	3			690	2665			690	457
																				704	0.0127415			704	0.00111286				718	12			691	2647			691	560
																				705	0.0559591			705	0.00263886				719	4			692	2560			692	522
																				706	0.0194301			706	0.00188029				720	6			693	2583			693	473
																				707	0.0537383			707	0.00154349				721	7			694	2676			694	433
																				708	0.0611947			708	0.00325372				722	2			695	2720			695	495
																				709	-0.0555165			709	0.00186197				723	8			696	2866			696	515
																				710	0.0617727			710	0.00250377				724	10			697	2627			697	462
																				711	0.118631			711	0.000221548				725	4			698	2524			698	514
																				712	0.067679			712	-0.00231363				726	2			699	2645			699	476
																				713	0.000267847			713	0.00308081				727	7			700	2778			700	502
																				714	0.0792832			714	0.00360738				728	7			701	2632			701	547
																				715	0.0211001			715	0.00678189				729	12			702	2853			702	488
																				716	0.0777705			716	0.00967884				730	6			703	2846			703	528
																				717	0.0622217			717	0.0016224				731	4			704	2512			704	528
																				718	0.00734259			718	0.00491002				732	1			705	2692			705	452
																				719	0.0699459			719	-0.00467802				733	3			706	2693			706	510
																				720	0.00910254			720	0.000167549				734	11			707	2623			707	541
																				721	0.0482049			721	0.00564588				735	1			708	2454			708	470
																				722	0.00766119			722	0.00836856				736	14			709	2510			709	466
																				723	0.0915877			723	0.00677085				737	7			710	2563			710	508
																				724	0.0422979			724	0.00614101				738	21			711	2717			711	501
																				725	0.144916			725	0.00591926				739	15			712	2617			712	454
																				726	0.0569417			726	0.00181871				740	4			713	2697			713	553
																				727	-0.0278881			727	0.0014606				741	18			714	2562			714	478
																				728	0.0311863			728	0.0042539				742	8			715	2734			715	489
																				729	0.0848919			729	0.00100584				743	6			716	2726			716	501
																				730	0.0830123			730	0.00754336				744	3			717	2716			717	502
																				731	0.0737488			731	0.00446812				745	2			718	2792			718	540
																				732	0.052617			732	0.0105515				746	1			719	2644			719	551
																				733	0.0755796			733	0.00418239				747	4			720	2706			720	521
																				734	0.0629529			734	0.010135				749	2			721	2657			721	565
																				735	0.0321787			735	0.00133147				750	7			722	2594			722	499
																				736	0.0605701			736	0.00481174				751	12			723	2730			723	482
																				737	0.128716			737	0.000687957				752	16			724	2671			724	539
																				738	0.1129			738	0.00249738				753	7			725	2600			725	467
																				739	0.0826675			739	0.00921715				754	4			726	2819			726	584
																				740	0.0554273			740	0.00301924				755	9			727	2752			727	491
																				741	0.0284135			741	0.00555521				756	5			728	2572			728	499
																				742	0.00996868			742	0.00188577				757	15			729	2761			729	502
																				743	0.066734			743	0.00716417				758	15			730	2767			730	470
																				744	0.10395			744	0.00982599				759	18			731	2686			731	467
																				745	0.054474			745	0.00783523				760	11			732	2527			732	505
																				746	0.0807948			746	0.00439645				761	13			733	2760			733	471
																				747	0.0204321			747	0.000887635				762	13			734	2731			734	532
																				748	0.0815491			748	0.00791598				763	4			735	2578			735	492
																				749	0.0851392			749	0.00957854				764	6			736	2597			736	506
																				750	0.0280192			750	0.00241406				765	13			737	2586			737	482
																				751	0.0322734			751	0.00532706				766	4			738	2708			738	504
																				752	0.000307908			752	0.0082681				767	7			739	2575			739	493
																				753	0.0662925			753	0.00576755				768	5			740	2697			740	478
																				754	0.00553591			754	0.0066883				769	7			741	2710			741	560
																				755	0.0863317			755	0.00486914				770	11			742	2706			742	466
																				756	0.0938453			756	0.00777496				771	14			743	2789			743	462
																				757	0.00792227			757	0.00362997				772	19			744	2640			744	549
																				758	0.026191			758	0.00759933				773	5			745	2729			745	430
																				759	0.0209939			759	0.00553559				774	11			746	2647			746	487
																				760	0.0838805			760	0.00649619				775	16			747	2657			747	567
																				761	0.0550638			761	0.0106433				776	16			748	2768			748	430
																				762	0.110104			762	0.0114506				777	3			749	2596			749	467
																				763	0.0867518			763	0.0112477				778	13			750	2851			750	432
																				764	0.0594608			764	0.0105528				779	6			751	2817			751	542
																				765	0.116341			765	0.00980845				780	18			752	2644			752	514
																				766	-0.0491583			766	0.00740289				781	3			753	2750			753	569
																				767	0.0504006			767	0.00599594				782	6			754	2881			754	517
																				768	0.030722			768	0.00552711				783	10			755	2710			755	423
																				769	0.0682825			769	0.0135561				784	9			756	2620			756	434
																				770	0.111989			770	0.0137077				785	6			757	2660			757	509
																				771	0.00779442			771	0.0077992				786	13			758	2777			758	472
																				772	0.0890969			772	0.00872314				788	12			759	2686			759	531
																				773	0.0579203			773	0.00670892				789	7			760	2718			760	432
																				774	0.0725995			774	0.00734869				790	5			761	2814			761	472
																				775	0.009754			775	0.00773626				791	3			762	2606			762	451
																				776	0.0652968			776	0.013996				792	2			763	2721			763	464
																				777	0.091148			777	0.0101606				793	3			764	2757			764	516
																				778	0.102936			778	0.0066355				794	21			765	2541			765	524
																				779	0.0419846			779	0.00886352				795	11			766	2688			766	447
																				780	-0.0173893			780	0.00435265				796	11			767	2566			767	489
																				781	-0.0414306			781	0.00355756				797	6			768	2543			768	464
																				782	0.111104			782	0.00593983				798	4			769	2624			769	477
																				783	0.0564098			783	0.00644826				799	5			770	2606			770	462
																				784	0.0644162			784	0.0090474				800	3			771	2787			771	433
																				785	-0.029953			785	0.00831085				801	10			772	2815			772	518
																				786	0.0360959			786	0.00709584				802	8			773	2693			773	503
																				787	0.0726669			787	0.004238				803	5			774	2641			774	497
																				788	-0.0322866			788	0.00578866				804	10			775	2713			775	487
																				789	0.0498728			789	0.00544795				805	5			776	2817			776	447
																				790	-0.0789799			790	0.00309854				806	8			777	2754			777	468
																				791	0.0557542			791	0.00673077				807	13			778	2756			778	467
																				792	0.115071			792	0.00611555				808	9			779	2775			779	476
																				793	-0.0170962			793	0.0120451				809	9			780	2664			780	597
																				794	0.039253			794	0.00803938				810	5			781	2767			781	583
																				795	-0.00660575			795	0.00388391				811	10			782	2605			782	481
																				796	0.08925			796	0.0117472				812	17			783	2684			783	468
																				797	0.00439888			797	0.0119626				813	11			784	2708			784	464
																				798	0.0563183			798	0.00823183				814	8			785	2769			785	507
																				799	0.0715327			799	0.00778793				815	6			786	2817			786	501
																				800	0.0556436			800	0.002454				816	13			787	2763			787	514
																				801	0.0168392			801	0.00999227				817	7			788	2623			788	543
																				802	-0.0214024			802	0.000231902				818	9			789	2726			789	474
																				803	0.00428232			803	0.0102224				819	6			790	2583			790	513
																				804	0.0422463			804	0.00615272				820	5			791	2752			791	526
																				805	0.0499628			805	0.00609689				821	3			792	2756			792	558
																				806	0.118676			806	0.00980198				822	6			793	2606			793	541
																				807	0.0686278			807	0.00299348				823	6			794	2670			794	514
																				808	-0.0230532			808	0.0058002				824	8			795	2766			795	452
																				809	0.032228			809	0.0064986				825	16			796	2702			796	540
																				810	0.0206936			810	0.00738026				826	10			797	2540			797	475
																				811	-0.0479528			811	0.00639422				827	9			798	2460			798	520
																				812	-0.0385886			812	0.00835902				828	7			799	2715			799	556
																				813	0.0866762			813	0.000999729				829	9			800	2634			800	586
																				814	0.0258021			814	0.00336747				830	8			801	2728			801	452
																				815	0.00389406			815	0.00525362				831	7			802	2681			802	512
																				816	0.0191407			816	0.00580677				832	22			803	2529			803	533
																				817	0.0716178			817	0.00653307				833	1			804	2689			804	492
																				818	0.0201959			818	0.00359068				834	2			805	2722			805	493
																				819	-0.0594174			819	0.00610442				835	20			806	2689			806	498
																				820	0.0698111			820	0.00296857				836	6			807	2542			807	604
																				821	0.0644706			821	0.0072751				837	5			808	2495			808	573
																				822	0.00756335			822	0.00667843				838	11			809	2632			809	488
																				823	0.095688			823	0.00772534				839	9			810	2678			810	517
																				824	-0.0217079			824	0.00590019				840	12			811	2677			811	514
																				825	0.0164388			825	0.0050151				841	18			812	2714			812	480
																				826	0.0519535			826	0.00727332				842	12			813	2698			813	488
																				827	-0.0673054			827	0.00189955				843	9			814	2512			814	479
																				828	-0.0264084			828	0.00357757				844	6			815	2725			815	500
																				829	-0.00845257			829	0.00254818				845	5			816	2694			816	490
																				830	-0.00181223			830	0.00065887				846	3			817	2686			817	464
																				831	-0.0560605			831	0.00537931				847	19			818	2564			818	458
																				832	-0.00493875			832	0.00065972				848	10			819	2761			819	473
																				833	0.0608906			833	-0.000552489				849	9			820	2637			820	468
																				834	0.0710811			834	0.000636964				850	11			821	2647			821	455
																				835	0.013193			835	0.00194955				851	9			822	2731			822	515
																				836	0.0077213			836	0.0017281				852	23			823	2616			823	457
																				837	0.000585648			837	-0.000694959				853	10			824	2554			824	420
																				838	0.00728978			838	0.0052855				854	15			825	2779			825	495
																				839	0.0075363			839	0.00380648				855	6			826	2656			826	489
																				840	0.0159774			840	0.00559917				856	12			827	2702			827	503
																				841	0.0145226			841	0.00158624				857	3			828	2655			828	533
																				842	-0.0488575			842	-0.00098006				858	8			829	2716			829	490
																				843	0.0425199			843	-0.00247544				859	3			830	2663			830	483
																				844	0.115994			844	0.00387695				860	11			831	2642			831	508
																				845	0.0347802			845	-0.00205118				861	6			832	2713			832	555
																				846	0.0555628			846	0.00514732				862	7			833	2756			833	532
																				847	0.00927572			847	0.00112043				863	8			834	2651			834	530
																				848	0.0397199			848	0.00143354				864	8			835	2683			835	500
																				849	0.0119902			849	0.000493422				865	9			836	2655			836	493
																				850	0.074075			850	-0.000231951				866	15			837	2754			837	539
																				851	0.0543269			851	0.0062336				867	7			838	2586			838	507
																				852	0.0168571			852	-0.00382892				868	1			839	2502			839	489
																				853	0.0512653			853	0.00428555				869	6			840	2544			840	468
																				854	0.0508528			854	0.00329241				870	19			841	2642			841	525
																				855	-0.00532269			855	0.00127769				871	13			842	2702			842	527
																				856	-0.0676521			856	-0.000702177				872	18			843	2699			843	569
																				857	0.0686884			857	-0.00174244				873	6			844	2805			844	516
																				858	0.0273455			858	0.00279231				874	6			845	2639			845	487
																				859	0.0245766			859	0.00045439				875	5			846	2697			846	465
																				860	0.00462794			860	0.000820628				876	11			847	2717			847	522
																				861	0.057423			861	0.00183869				877	8			848	2648			848	516
																				862	0.0554135			862	-0.00255466				878	12			849	2634			849	484
																				863	-0.0187513			863	-0.00120899				879	20			850	2651			850	506
																				864	0.044381			864	0.00180666				880	12			851	2550			851	546
																				865	-0.0051			865	-0.00464485				881	12			852	2595			852	547
																				866	0.0370787			866	0.000995492				882	21			853	2742			853	536
																				867	-0.0329303			867	0.00174973				883	11			854	2755			854	503
																				868	0.0650064			868	0.00132501				884	12			855	2705			855	537
																				869	-0.0303362			869	0.000283154				885	10			856	2696			856	534
																				870	0.00288132			870	-0.00139999				886	10			857	2703			857	469
																				871	0.0340895			871	0.0049357				887	9			858	2772			858	508
																				872	-0.0243793			872	-0.00261964				888	9			859	2729			859	533
																				873	-0.0129839			873	-0.00276817				889	12			860	2723			860	590
																				874	0.0926135			874	0.000599051				890	11			861	2723			861	540
																				875	0.0037358			875	-0.00131015				891	6			862	2666			862	542
																				876	0.0658106			876	0.00214008				892	22			863	2732			863	534
																				877	0.00153207			877	-0.00285891				893	10			864	2680			864	534
																				878	0.0415571			878	0.00207462				894	10			865	2799			865	495
																				879	0.029748			879	-0.00679163				895	9			866	2752			866	489
																				880	0.0246355			880	-0.00119562				896	19			867	2760			867	530
																				881	-0.0254845			881	-8.50347e-05				897	2			868	2775			868	503
																				882	-0.0331463			882	-0.00111722				898	10			869	2669			869	539
																				883	0.0256906			883	0.00572064				899	8			870	2734			870	482
																				884	0.0131963			884	-0.000545194				900	5			871	2751			871	531
																				885	-0.00570177			885	0.00324123				901	10			872	2531			872	551
																				886	0.0325548			886	0.00631141				902	3			873	2614			873	513
																				887	0.0442384			887	-0.00086352				903	13			874	2885			874	553
																				888	0.0338561			888	0.0051504				904	13			875	2727			875	527
																				889	0.069097			889	-0.00151006				905	3			876	2772			876	497
																				890	0.0589173			890	0.000333045				906	9			877	2711			877	571
																				891	0.00818221			891	-0.00080418				907	9			878	2726			878	519
																				892	0.0910785			892	0.00424023				908	10			879	2653			879	495
																				893	-0.000777776			893	0.00225468				909	13			880	2647			880	556
																				894	0.0668792			894	0.00375427				910	4			881	2636			881	513
																				895	0.0833184			895	0.00788385				911	10			882	2596			882	580
																				896	0.0234647			896	0.00238543				912	10			883	2609			883	537
																				897	0.114082			897	-0.00299378				913	5			884	2475			884	479
																				898	0.00904364			898	-0.00220212				914	9			885	2646			885	457
																				899	0.0743984			899	0.0046572				915	16			886	2606			886	490
																				900	-0.0543971			900	0.000131815				916	12			887	2761			887	494
																				901	0.0662365			901	0.00411697				917	22			888	2824			888	512
																				902	0.00613735			902	0.00153315				918	5			889	2595			889	480
																				903	0.0441516			903	0.00562834				919	15			890	2635			890	509
																				904	0.0816357			904	0.00205825				920	6			891	2657			891	507
																				905	0.0968605			905	0.00695806				921	13			892	2738			892	492
																				906	0.0864208			906	0.00726909				922	15			893	2684			893	505
																				907	0.101939			907	0.00201275				923	13			894	2605			894	537
																				908	0.0391409			908	-0.000738606				924	16			895	2763			895	479
																				909	0.0906859			909	0.00418056				925	11			896	2721			896	556
																				910	0.0386627			910	0.00240657				926	17			897	2839			897	555
																				911	0.0450996			911	0.000347259				927	9			898	2730			898	546
																				912	0.0514741			912	0.00230438				928	5			899	2803			899	516
																				913	0.0612397			913	0.00225043				929	3			900	2880			900	523
																				914	0.0132651			914	0.00477653				930	9			901	2782			901	531
																				915	0.0172875			915	5.66729e-05				931	12			902	2698			902	444
																				916	0.0762846			916	0.0114212				932	10			903	2643			903	481
																				917	0.127748			917	0.00303379				933	8			904	2707			904	451
																				918	0.0937092			918	0.00476032				934	8			905	2719			905	484
																				919	0.0163755			919	-0.00206196				935	22			906	2828			906	471
																				920	0.0655613			920	0.00336154				936	13			907	2764			907	523
																				921	-0.0275683			921	0.00592881				937	6			908	2674			908	454
																				922	0.106675			922	0.0121824				938	3			909	2729			909	555
																				923	0.0320385			923	-0.000588026				939	8			910	2661			910	481
																				924	0.0641029			924	0.00270196				940	3			911	2671			911	531
																				925	0.0634017			925	-0.00125851				941	4			912	2803			912	508
																				926	0.108694			926	0.00138115				942	12			913	2760			913	431
																				927	0.0142002			927	0.00463983				943	1			914	2709			914	495
																				928	-0.0433209			928	0.0068819				944	16			915	2758			915	493
																				929	0.0294313			929	0.00627461				945	10			916	2709			916	429
																				930	-0.0124123			930	0.00780433				946	10			917	2898			917	455
																				931	0.0169201			931	0.00123983				947	6			918	2643			918	477
																				932	0.0652457			932	0.00811864				948	13			919	2736			919	516
																				933	0.0671112			933	0.000892041				949	4			920	2766			920	579
																				934	0.0350866			934	0.00959642				950	13			921	2633			921	458
																				935	0.0974438			935	0.00883607				951	11			922	2630			922	480
																				936	0.0286173			936	0.00780717				952	14			923	2841			923	493
																				937	0.0289305			937	0.00940758				953	10			924	2842			924	513
																				938	0.0564587			938	0.0054143				954	2			925	2684			925	535
																				939	0.0135944			939	0.00802793				955	7			926	2623			926	530
																				940	0.0671084			940	0.00727289				956	10			927	2671			927	503
																				941	0.0371735			941	0.00708076				957	4			928	2621			928	527
																				942	-0.0454007			942	0.00383296				958	16			929	2871			929	501
																				943	0.0877094			943	0.00525222				959	10			930	2653			930	581
																				944	-0.032667			944	0.00775807				960	7			931	2718			931	440
																				945	0.0914723			945	0.00441075				961	15			932	2724			932	506
																				946	0.0232672			946	0.00863893				962	8			933	2703			933	516
																				947	0.0762081			947	0.0049567				963	11			934	2545			934	466
																				948	0.0642078			948	0.0033946				964	13			935	2679			935	423
																				949	0.0725585			949	0.00443175				965	22			936	2774			936	474
																				950	0.0737628			950	0.00164216				966	8			937	2726			937	504
																				951	0.0972545			951	0.00473994				967	11			938	2668			938	536
																				952	0.0794159			952	0.00879874				968	9			939	2790			939	539
																				953	0.0722817			953	-0.00014332				969	8			940	2632			940	491
																				954	0.0200592			954	0.0037032				970	8			941	2715			941	550
																				955	0.0155692			955	0.00639785				971	18			942	2868			942	527
																				956	0.0569433			956	0.00745688				972	6			943	2920			943	402
																				957	0.0491982			957	0.00671539				973	3			944	2831			944	518
																				958	0.0214349			958	0.00469888				974	3			945	2761			945	535
																				959	0.0418019			959	0.00561633				975	6			946	2670			946	554
																				960	0.0710659			960	0.00936778				976	7			947	2646			947	496
																				961	0.0760343			961	0.00671077				977	8			948	2840			948	553
																				962	0.121565			962	0.00663677				978	2			949	2726			949	436
																				963	0.0254628			963	0.00468574				979	1			950	2680			950	487
																				964	0.0509005			964	0.00999696				980	2			951	2792			951	466
																				965	0.0159135			965	0.00830839				981	13			952	2769			952	493
																				966	0.0579718			966	0.0115617				982	10			953	2796			953	547
																				967	0.0835741			967	0.00835362				983	3			954	2628			954	520
																				968	0.0101986			968	0.00773503				984	5			955	2778			955	499
																				969	0.0276358			969	0.00580564				985	5			956	2932			956	471
																				970	0.0681386			970	0.00344393				987	11			957	2899			957	485
																				971	0.109042			971	0.0103462				988	4			958	2680			958	500
																				972	-0.0170557			972	0.00984272				989	9			959	2764			959	460
																				973	0.0576598			973	0.0101122				990	10			960	2641			960	531
																				974	0.0607343			974	0.00742656				991	14			961	2839			961	520
																				975	-0.0489832			975	0.00922449				992	10			962	2630			962	535
																				976	0.0023283			976	0.00656158				993	10			963	2784			963	551
																				977	0.0569002			977	0.00634162				994	6			964	2769			964	503
																				978	0.193169			978	0.0122101				995	15			965	2744			965	494
																				979	0.0809786			979	0.00524688				996	7			966	2821			966	480
																				980	-0.00180737			980	0.00551564				997	10			967	2728			967	539
																				981	0.0824821			981	0.011759				998	11			968	2655			968	514
																				982	0.0785373			982	0.0103531				999	2			969	2586			969	559
																				983	0.0917765			983	-0.000685297				1000	14			970	2786			970	533
																				984	0.0416793			984	0.00499162				1001	8			971	2667			971	516
																				985	0.0642712			985	0.00610001				1002	8			972	2773			972	442
																				986	0.0676639			986	0.00381613				1003	4			973	2859			973	530
																				987	0.0382723			987	0.00463325				1004	9			974	2766			974	484
																				988	0.054902			988	0.00912771				1005	5			975	2693			975	447
																				989	0.108942			989	0.00477437				1006	4			976	2816			976	504
																				990	-0.0153562			990	0.00543319				1007	1			977	2641			977	505
																				991	0.00941167			991	0.00556914				1008	4			978	2663			978	536
																				992	0.00431372			992	0.00272409				1009	1			979	2714			979	500
																				993	0.0735389			993	0.00349797								980	2992			980	473
																				994	0.0769135			994	0.00308196								981	2759			981	486
																				995	0.051165			995	0.00883601								982	2702			982	568
																				996	0.0568856			996	0.00283941								983	2815			983	552
[truncated: 31 more rows]

## Sheet: Figure 5
5A
	SNV						INDEL
		WT	PolH Consensus	PolH Mutect	HMCES			WT	PolH Consensus	PolH Mutect	HMCES
		31155	62870	57895	37839			902	2047	1742	756
		36188			42912			1011			760
		43958			42350			923			1379
		26112			48417			873			1510
					55375						1709
					48645						1326
5B
	WT					PolH Consensus					PolH Mutect					HMCES
		MutationType	KBrO3	NT			MutationType	KBrO3	NT			MutationType	KBrO3	NT			MutationType	KBrO3	NT
		A[C>A]A	0.0662128	0.0256742			A[C>A]A	0.0465672	0.010752			A[C>A]A	0.0455472	0.0278923			A[C>A]A	0.0673262	0.0218127
		A[C>A]C	0.00877752	0.0104774			A[C>A]C	0.0159089	0.00753229			A[C>A]C	0.0156403	0.0101595			A[C>A]C	0.00893308	0.00901349
		A[C>A]G	0.0037397	0.00172016			A[C>A]G	0.00537207	0.0041926			A[C>A]G	0.00519038	0.00184716			A[C>A]G	0.00354886	0.0019007
		A[C>A]T	0.0245212	0.015308			A[C>A]T	0.0206886	0.00721095			A[C>A]T	0.0199374	0.0170948			A[C>A]T	0.0246462	0.0120226
		A[C>G]A	0.00149181	0.0139745			A[C>G]A	0.00323105	0.00994212			A[C>G]A	0.00331515	0.00753153			A[C>G]A	0.00168918	0.00956037
		A[C>G]C	0.00135067	0.00668257			A[C>G]C	0.0033475	0.00428898			A[C>G]C	0.00315637	0.00575989			A[C>G]C	0.00093882	0.00577992
		A[C>G]G	8.598e-05	0.0024719			A[C>G]G	0.00172696	0.00331752			A[C>G]G	0.00161273	0.0034593			A[C>G]G	0.00023659	0.0018293
		A[C>G]T	0.00175306	0.00875949			A[C>G]T	0.00239743	0.00935128			A[C>G]T	0.00222009	0.00932837			A[C>G]T	0.00140779	0.00744723
		A[C>T]A	0.00290101	0.0194717			A[C>T]A	0.00293954	0.0375725			A[C>T]A	0.0024371	0.0448367			A[C>T]A	0.00191966	0.0232574
		A[C>T]C	0.00072783	0.0132249			A[C>T]C	0.0045434	0.0170249			A[C>T]C	0.00459678	0.0100085			A[C>T]C	0.00097595	0.0121871
		A[C>T]G	6.263e-05	0.00631318			A[C>T]G	0.00078646	0.0461515			A[C>T]G	0.00124616	0.0217466			A[C>T]G	0.00015749	0.0154635
		A[C>T]T	0.00137309	0.0138877			A[C>T]T	0.00296939	0.0283152			A[C>T]T	0.00295062	0.0170698			A[C>T]T	0.00138536	0.014647
		A[T>A]A	0.0009167	0.00671117			A[T>A]A	0.00435992	0.0069856			A[T>A]A	0.00416098	0.0156424			A[T>A]A	0.00067827	0.00792065
		A[T>A]C	0.00053236	0.00509761			A[T>A]C	0.00089292	0.00371435			A[T>A]C	0.00080776	0.00322421			A[T>A]C	0.0005793	0.00506091
		A[T>A]G	0.00070377	0.00520363			A[T>A]G	0.00193243	0.00722354			A[T>A]G	0.00209738	0.0034257			A[T>A]G	0.00067545	0.00486638
		A[T>A]T	0.00089445	0.012612			A[T>A]T	0.00133278	0.00806598			A[T>A]T	0.00108829	0.0160707			A[T>A]T	0.00097098	0.00995327
		A[T>C]A	0.00158188	0.0258498			A[T>C]A	0.00040815	0.0406136			A[T>C]A	0.00043174	0.0368129			A[T>C]A	0.00117936	0.0283303
		A[T>C]C	0.00083789	0.00814013			A[T>C]C	0.00032882	0.0126233			A[T>C]C	0.00027483	0.00580663			A[T>C]C	0.00062623	0.00898795
		A[T>C]G	0.00121112	0.0106522			A[T>C]G	0.00018848	0.0407903			A[T>C]G	5.673e-05	0.0313842			A[T>C]G	0.00056581	0.0202395
		A[T>C]T	0.00149952	0.0198241			A[T>C]T	0.00071348	0.0340343			A[T>C]T	0.00058103	0.0270335			A[T>C]T	0.00161121	0.0182001
		A[T>G]A	0.00095102	0.00334588			A[T>G]A	0.0006764	0.00746632			A[T>G]A	0.00053881	0.00241815			A[T>G]A	0.00091832	0.00432184
		A[T>G]C	0.00120144	0.00297032			A[T>G]C	0.00064943	0.00313044			A[T>G]C	0.00041656	0.00298071			A[T>G]C	0.0007815	0.00248803
		A[T>G]G	0.00131313	0.00369404			A[T>G]G	0.00097375	0.0062711			A[T>G]G	0.00095146	0.00243495			A[T>G]G	0.00073002	0.00541411
		A[T>G]T	0.0022191	0.010883			A[T>G]T	0.00156957	0.00653337			A[T>G]T	0.00135117	0.0100505			A[T>G]T	0.00174252	0.00721711
		C[C>A]A	0.226743	0.025667			C[C>A]A	0.188533	0.00173868			C[C>A]A	0.188057	0.0182182			C[C>A]A	0.237357	0.0214989
		C[C>A]C	0.0378884	0.0109875			C[C>A]C	0.0730397	0.00266769			C[C>A]C	0.0758263	0.00529732			C[C>A]C	0.0389184	0.00944595
		C[C>A]G	0.0238125	0.00230948			C[C>A]G	0.0195954	0.00282658			C[C>A]G	0.0202582	0.00348429			C[C>A]G	0.0213511	0.00269659
		C[C>A]T	0.122802	0.0263594			C[C>A]T	0.11655	0.00202541			C[C>A]T	0.11827	0.0191006			C[C>A]T	0.123411	0.0245688
		C[C>G]A	0.00207539	0.00870136			C[C>G]A	0.00534022	0.00336238			C[C>G]A	0.00516207	0.00629724			C[C>G]A	0.00158951	0.00515027
		C[C>G]C	0.00100407	0.00969928			C[C>G]C	0.0104994	0.00329177			C[C>G]C	0.0103585	0.00429884			C[C>G]C	0.00104808	0.00512023
		C[C>G]G	0.00031351	0.00076173			C[C>G]G	0.00377484	0.00218087			C[C>G]G	0.00397854	0.00243491			C[C>G]G	0.00024417	0.00095932
		C[C>G]T	0.00308243	0.00882434			C[C>G]T	0.00969761	0.00526737			C[C>G]T	0.00921955	0.00597814			C[C>G]T	0.00231919	0.00500935
		C[C>T]A	0.00332622	0.0208289			C[C>T]A	0.00451891	0.0182241			C[C>T]A	0.00437591	0.0278592			C[C>T]A	0.00241252	0.0203569
		C[C>T]C	0.0021782	0.0168954			C[C>T]C	0.00751982	0.0137525			C[C>T]C	0.0077911	0.0176407			C[C>T]C	0.00169406	0.01619
		C[C>T]G	0.00038711	0.00542028			C[C>T]G	0.00073609	0.0290631			C[C>T]G	0.00076939	0.0241144			C[C>T]G	0.00010276	0.0152232
		C[C>T]T	0.00236337	0.0163402			C[C>T]T	0.0125092	0.0172554			C[C>T]T	0.0126741	0.0134845			C[C>T]T	0.00189429	0.0165553
		C[T>A]A	0.00065369	0.00611356			C[T>A]A	0.00112235	0.00239985			C[T>A]A	0.00113768	0.0032326			C[T>A]A	0.00055866	0.00363802
		C[T>A]C	0.00086879	0.00706565			C[T>A]C	0.00082353	0.00342472			C[T>A]C	0.00070179	0.00472716			C[T>A]C	0.00080385	0.00553048
		C[T>A]G	0.00081136	0.00724632			C[T>A]G	0.00132602	0.00411897			C[T>A]G	0.00108334	0.00481952			C[T>A]G	0.0005666	0.00545971
		C[T>A]T	0.00111864	0.00846695			C[T>A]T	0.000787	0.00532199			C[T>A]T	0.0008888	0.00179683			C[T>A]T	0.0011319	0.00459968
		C[T>C]A	0.00095653	0.00969646			C[T>C]A	0.00442211	0.01511			C[T>C]A	0.00417426	0.0148028			C[T>C]A	0.00047241	0.014135
		C[T>C]C	0.00056551	0.00897975			C[T>C]C	0.00060798	0.0104704			C[T>C]C	0.00048128	0.00820328			C[T>C]C	0.0006671	0.0106554
		C[T>C]G	0.00069127	0.0100216			C[T>C]G	0.00206716	0.0214262			C[T>C]G	0.00175402	0.0207391			C[T>C]G	0.00055517	0.0142502
		C[T>C]T	0.00129914	0.012169			C[T>C]T	0.00193405	0.0171621			C[T>C]T	0.00191431	0.0111756			C[T>C]T	0.00076813	0.0154916
		C[T>G]A	0.00039181	0.00328466			C[T>G]A	0.00027932	0.00240096			C[T>G]A	0.00013436	0.00620266			C[T>G]A	0.00039513	0.00280549
		C[T>G]C	0.00131982	0.00326771			C[T>G]C	0.00058442	0.0020736			C[T>G]C	0.00048811	0.00434094			C[T>G]C	0.0006122	0.00441687
		C[T>G]G	0.00106406	0.00408187			C[T>G]G	0.00105742	0.0052159			C[T>G]G	0.00095101	0.00617134			C[T>G]G	0.00078356	0.00567661
		C[T>G]T	0.00362925	0.00654037			C[T>G]T	0.00133781	0.0060702			C[T>G]T	0.00139785	0.00344252			C[T>G]T	0.0013106	0.0118813
		G[C>A]A	0.0491905	0.0328184			G[C>A]A	0.0329556	0.00626862			G[C>A]A	0.0324791	0.0209906			G[C>A]A	0.0486697	0.0267972
		G[C>A]C	0.00826132	0.00898937			G[C>A]C	0.0296905	0.00347624			G[C>A]C	0.030115	0.00659085			G[C>A]C	0.00846912	0.00782849
		G[C>A]G	0.00248871	0.00107259			G[C>A]G	0.00571335	0.00361493			G[C>A]G	0.00608566	0.00074726			G[C>A]G	0.00223583	0.0024757
		G[C>A]T	0.0278014	0.0196634			G[C>A]T	0.0224913	0.00454377			G[C>A]T	0.0228926	0.007355			G[C>A]T	0.0257156	0.0191713
		G[C>G]A	0.00071875	0.00426931			G[C>G]A	0.00373589	0.00318688			G[C>G]A	0.00349864	0.00342569			G[C>G]A	0.00073429	0.00396838
		G[C>G]C	0.00081512	0.00374123			G[C>G]C	0.00963122	0.00438001			G[C>G]C	0.00964357	0.00361034			G[C>G]C	0.00052478	0.00367774
		G[C>G]G	0.0001746	0.00029278			G[C>G]G	0.00434184	0.00346899			G[C>G]G	0.00489661	0.00092359			G[C>G]G	6.727e-05	0.00128955
		G[C>G]T	0.00174277	0.00447574			G[C>G]T	0.00424876	0.00330514			G[C>G]T	0.00426962	0.00264482			G[C>G]T	0.00081797	0.00484816
		G[C>T]A	0.0021626	0.0116338			G[C>T]A	0.00193021	0.0163392			G[C>T]A	0.00177858	0.0140891			G[C>T]A	0.00140598	0.0127844
		G[C>T]C	0.00099768	0.00952128			G[C>T]C	0.00674633	0.0138151			G[C>T]C	0.0070069	0.0116289			G[C>T]C	0.00094312	0.0100842
		G[C>T]G	0.0002236	0.00621997			G[C>T]G	0.00100512	0.0235869			G[C>T]G	0.00122708	0.0174981			G[C>T]G	0.00012222	0.0121334
		G[C>T]T	0.00137439	0.0089828			G[C>T]T	0.00367189	0.0178312			G[C>T]T	0.00355782	0.0115954			G[C>T]T	0.00116167	0.0099861
		G[T>A]A	0.00053285	0.00236343			G[T>A]A	0.00050101	0.00319685			G[T>A]A	0.00058824	0.00083126			G[T>A]A	0.00033795	0.00291639
		G[T>A]C	0.00038254	0.00405209			G[T>A]C	0.0004191	0.00246987			G[T>A]C	0.00036331	0.00481953			G[T>A]C	0.00042997	0.00300881
		G[T>A]G	0.00035152	0.00464777			G[T>A]G	0.00101892	0.00274239			G[T>A]G	0.00096319	0.00083126			G[T>A]G	0.00049471	0.00316725
		G[T>A]T	0.00061134	0.00583382			G[T>A]T	0.00062865	0.00528003			G[T>A]T	0.00052693	0.00489509			G[T>A]T	0.00059251	0.00512723
		G[T>C]A	0.00062731	0.00998919			G[T>C]A	0.00026687	0.0130023			G[T>C]A	0.00032229	0.00948608			G[T>C]A	0.00062977	0.0101839
		G[T>C]C	0.00030316	0.00603358			G[T>C]C	0.00022036	0.00993036			G[T>C]C	0.00021183	0.00674377			G[T>C]C	0.00055076	0.0062469
		G[T>C]G	0.00044266	0.00740099			G[T>C]G	0.00024745	0.0178355			G[T>C]G	0.00028084	0.0159814			G[T>C]G	0.00051025	0.0112222
		G[T>C]T	0.0010115	0.00981433			G[T>C]T	0.00071836	0.0132083			G[T>C]T	0.00063647	0.00679267			G[T>C]T	0.00099063	0.00986192
		G[T>G]A	0.00034443	0.00197764			G[T>G]A	0.00059986	0.00268459			G[T>G]A	0.00056991	7e-08			G[T>G]A	0.00033158	0.002053
		G[T>G]C	0.00054077	0.00206579			G[T>G]C	0.00037509	0.00168737			G[T>G]C	0.0003158	0.00245174			G[T>G]C	0.00054693	0.001471
		G[T>G]G	0.00065051	0.00250127			G[T>G]G	0.00100356	0.00823972			G[T>G]G	0.00093242	0.00452564			G[T>G]G	0.00066495	0.00245162
		G[T>G]T	0.00187528	0.00481475			G[T>G]T	0.00104401	0.00603683			G[T>G]T	0.00104207	0.00680107			G[T>G]T	0.001215	0.00455503
		T[C>A]A	0.0669686	0.0273138			T[C>A]A	0.0536955	0.00503853			T[C>A]A	0.0527979	0.0131818			T[C>A]A	0.0745984	0.0271715
		T[C>A]C	0.0505126	0.0164214			T[C>A]C	0.0518594	0.00412146			T[C>A]C	0.0528555	0.0119979			T[C>A]C	0.0561536	0.013551
		T[C>A]G	0.0064459	0.00376555			T[C>A]G	0.0052629	0.00304433			T[C>A]G	0.00529055	0.00599497			T[C>A]G	0.00632271	0.00335858
		T[C>A]T	0.166633	0.0464258			T[C>A]T	0.118699	0.00626126			T[C>A]T	0.118742	0.019067			T[C>A]T	0.171632	0.0497283
		T[C>G]A	0.00269729	0.01313			T[C>G]A	0.00356769	0.00815276			T[C>G]A	0.00346972	0.00688501			T[C>G]A	0.00216089	0.00847615
		T[C>G]C	0.0017672	0.0121636			T[C>G]C	0.00585191	0.0053872			T[C>G]C	0.00605542	0.00154488			T[C>G]C	0.00161624	0.00718274
		T[C>G]G	0.00030443	0.00123182			T[C>G]G	0.0014132	0.00326033			T[C>G]G	0.00152039	7e-08			T[C>G]G	0.00022278	0.00138668
		T[C>G]T	0.00483532	0.0229729			T[C>G]T	0.00629824	0.0132734			T[C>G]T	0.00648406	0.0109824			T[C>G]T	0.00447151	0.0121009
		T[C>T]A	0.00431898	0.0196285			T[C>T]A	0.00295196	0.0217153			T[C>T]A	0.00277373	0.024996			T[C>T]A	0.00180372	0.0250568
		T[C>T]C	0.00276278	0.0146412			T[C>T]C	0.0037252	0.0156367			T[C>T]C	0.00358186	0.0199498			T[C>T]C	0.00118726	0.01983
		T[C>T]G	0.00014999	0.00551044			T[C>T]G	0.000541	0.0207445			T[C>T]G	0.00046753	0.0126466			T[C>T]G	0.00013078	0.00982677
		T[C>T]T	0.00345825	0.0155484			T[C>T]T	0.00559076	0.0188923			T[C>T]T	0.00553486	0.0180522			T[C>T]T	0.00215126	0.0206832
		T[T>A]A	0.00098395	0.013382			T[T>A]A	0.00179265	0.0106697			T[T>A]A	0.00181063	0.0193705			T[T>A]A	0.00080486	0.0101372
		T[T>A]C	0.00140124	0.00927675			T[T>A]C	0.00103762	0.00359023			T[T>A]C	0.00095316	0.00568435			T[T>A]C	0.00087545	0.0066624
		T[T>A]G	0.00071845	0.00533032			T[T>A]G	0.00063734	0.00331134			T[T>A]G	0.00073854	0.00315703			T[T>A]G	0.00071357	0.0039821
		T[T>A]T	0.00230845	0.0147515			T[T>A]T	0.00228166	0.00655134			T[T>A]T	0.00229235	0.0081025			T[T>A]T	0.0019113	0.00896946
		T[T>C]A	0.00068608	0.0215695			T[T>C]A	0.0003562	0.0170975			T[T>C]A	0.00024921	0.0135786			T[T>C]A	0.00106621	0.0183804
		T[T>C]C	0.00069657	0.0138863			T[T>C]C	0.00112501	0.013031			T[T>C]C	0.00091636	0.0118641			T[T>C]C	0.00090537	0.0124447
		T[T>C]G	0.00052167	0.0084961			T[T>C]G	0.00014343	0.0170487			T[T>C]G	0.00022675	0.0111768			T[T>C]G	0.00069586	0.0100972
		T[T>C]T	0.00201012	0.0160386			T[T>C]T	0.00080636	0.0233722			T[T>C]T	0.00098178	0.0205543			T[T>C]T	0.00134139	0.0199238
		T[T>G]A	0.00147577	0.00497086			T[T>G]A	0.00064214	0.00621215			T[T>G]A	0.00061666	0.00440809			T[T>G]A	0.00108902	0.00487327
		T[T>G]C	0.00171151	0.00565106			T[T>G]C	0.00074788	0.0046793			T[T>G]C	0.00081155	7e-08			T[T>G]C	0.00098817	0.00550899
		T[T>G]G	0.00134714	0.00829461			T[T>G]G	0.00242358	0.00764442			T[T>G]G	0.00224596	0.0057431			T[T>G]G	0.00105511	0.00695664
		T[T>G]T	0.00545296	0.0137453			T[T>G]T	0.00217603	0.0111782			T[T>G]T	0.00192357	0.0139212			T[T>G]T	0.00274832	0.0171648
5C
	WT					PolH Consensus					PolH Mutect					HMCES
		MutationType	KBrO3	NT			MutationType	KBrO3	NT			MutationType	KBrO3	NT			MutationType	KBrO3	NT
		1:Del:C:0	0.0731741	0.014696			1:Del:C:0	0.0439526	0.0139753			1:Del:C:0	0.085179	9.6e-07			1:Del:C:0	0.0672694	0.0148203
		1:Del:C:1	0.0480064	0.00538933			1:Del:C:1	0.0647445	0.00797291			1:Del:C:1	0.13098	9.2e-07			1:Del:C:1	0.0459885	0.00566727
		1:Del:C:2	0.0273859	1e-08			1:Del:C:2	0.0868567	0.00412624			1:Del:C:2	0.144685	0.0119787			1:Del:C:2	0.0275795	0.00367436
		1:Del:C:3	0.0156267	0.00319655			1:Del:C:3	0.0271865	0.00304508			1:Del:C:3	0.0458515	1e-06			1:Del:C:3	0.0121157	0.00207829
		1:Del:C:4	0.00569334	1.3e-07			1:Del:C:4	0.0117773	0			1:Del:C:4	0.0245969	1.02e-06			1:Del:C:4	0.00392434	0.00152267
		1:Del:C:5	0.00512435	0.00461708			1:Del:C:5	0.0029116	0.00160814			1:Del:C:5	0.00673437	1.04e-06			1:Del:C:5	0.00393311	0.00441652
		1:Del:T:0	0.0941369	0.0149698			1:Del:T:0	0.0429853	0.0183172			1:Del:T:0	0.0791973	0.0283316			1:Del:T:0	0.0951675	0.00948737
		1:Del:T:1	0.0552377	0.0113632			1:Del:T:1	0.0479782	0.00954239			1:Del:T:1	0.0926969	9.6e-07			1:Del:T:1	0.0602249	0.00985021
		1:Del:T:2	0.0563369	0.0117128			1:Del:T:2	0.0185493	0.00762808			1:Del:T:2	0.0347379	0.021978			1:Del:T:2	0.0602759	0.00913782
		1:Del:T:3	0.0403154	0.00658391			1:Del:T:3	0.012599	0.00896147			1:Del:T:3	0.0268061	1.02e-06			1:Del:T:3	0.046486	0.00808614
		1:Del:T:4	0.0289283	0.00490426			1:Del:T:4	0.00826582	0.00419274			1:Del:T:4	0.0174148	1.03e-06			1:Del:T:4	0.033791	0.00605692
		1:Del:T:5	0.155336	0.3682			1:Del:T:5	0.226969	0.315975			1:Del:T:5	0.0129476	0.0942652			1:Del:T:5	0.117925	0.291585
		1:Ins:C:0	0.00431545	0.00239414			1:Ins:C:0	0.00303358	0.00962917			1:Ins:C:0	0.00448196	0.0107289			1:Ins:C:0	0.007479	0.00514844
		1:Ins:C:1	0.00467323	0.00250607			1:Ins:C:1	0.00173906	0.00544609			1:Ins:C:1	0.00420833	1.04e-06			1:Ins:C:1	0.00577371	0.00117612
		1:Ins:C:2	0.00406686	1.5e-07			1:Ins:C:2	0.00049825	0.00412761			1:Ins:C:2	0.0005856	1.04e-06			1:Ins:C:2	0.00409959	4e-08
		1:Ins:C:3	0.00028755	2.4e-07			1:Ins:C:3	0.00259403	0.00272775			1:Ins:C:3	0.0028537	1.04e-06			1:Ins:C:3	0.00225475	6e-08
		1:Ins:C:4	0.00063328	0.00079834			1:Ins:C:4	0.0004934	0.00153681			1:Ins:C:4	6e-08	1.04e-06			1:Ins:C:4	0.00136657	0.00069036
		1:Ins:C:5	0.00458339	0.00923435			1:Ins:C:5	0.00146063	0.00425501			1:Ins:C:5	0.00114811	0.0274004			1:Ins:C:5	0.00265205	0.0093145
		1:Ins:T:0	0.00871349	0.00357096			1:Ins:T:0	0.00396185	0.00599507			1:Ins:T:0	0.0161661	0.0105206			1:Ins:T:0	0.0119075	0.00634674
		1:Ins:T:1	0.00894206	0.00602175			1:Ins:T:1	0.0278214	0.0140793			1:Ins:T:1	0.0364526	0.00843742			1:Ins:T:1	0.0127346	0.00654767
		1:Ins:T:2	0.00880218	0.0056839			1:Ins:T:2	0.00400096	0.00452934			1:Ins:T:2	0.00867521	1.03e-06			1:Ins:T:2	0.0122987	0.00405996
		1:Ins:T:3	0.00729728	0.003466			1:Ins:T:3	0.00443578	0.00324699			1:Ins:T:3	0.0157293	0.0224988			1:Ins:T:3	0.00533855	0.00468343
		1:Ins:T:4	0.00743927	0.00563735			1:Ins:T:4	0.00457746	0.00255486			1:Ins:T:4	0.00566128	1.04e-06			1:Ins:T:4	0.00497015	0.00954981
		1:Ins:T:5	0.148948	0.37865			1:Ins:T:5	0.242348	0.308715			1:Ins:T:5	0.0273315	0.257068			1:Ins:T:5	0.113641	0.464853
		2:Del:R:0	0.0135618	0.00144699			2:Del:R:0	0.00567165	0.00901817			2:Del:R:0	0.0113059	0.0103122			2:Del:R:0	0.00924061	0.00110831
		2:Del:R:1	0.0149043	0.00329521			2:Del:R:1	0.00393733	0.0111255			2:Del:R:1	0.00757669	0.0212489			2:Del:R:1	0.0184731	0.00264219
		2:Del:R:2	0.00473214	0.00074789			2:Del:R:2	0.00145575	0.00335926			2:Del:R:2	0.00284773	1.04e-06			2:Del:R:2	0.00371536	0.00267961
		2:Del:R:3	0.00138232	0.00099399			2:Del:R:3	0.001788	0.00091089			2:Del:R:3	0.00054555	1.04e-06			2:Del:R:3	0.00193417	0.00141584
		2:Del:R:4	0.00097445	2.4e-07			2:Del:R:4	0.00040547	0.00109434			2:Del:R:4	6e-08	1.04e-06			2:Del:R:4	0.00094097	8e-08
		2:Del:R:5	0.0145644	0.0758671			2:Del:R:5	0.0183828	0.0262852			2:Del:R:5	0.00233287	0.0409837			2:Del:R:5	0.0140147	0.0542071
		3:Del:R:0	0.00595449	0.00064452			3:Del:R:0	0.00141181	0.00220364			3:Del:R:0	0.00493747	1.04e-06			3:Del:R:0	0.00464358	4e-08
		3:Del:R:1	0.00304972	1.9e-07			3:Del:R:1	0.00044935	0.00790885			3:Del:R:1	0.00093863	0.0104165			3:Del:R:1	0.00752122	0.00218784
		3:Del:R:2	9e-08	3.4e-07			3:Del:R:2	0	0.00250414			3:Del:R:2	6e-08	1.04e-06			3:Del:R:2	0.00169167	0.00144922
		3:Del:R:3	9e-08	3.4e-07			3:Del:R:3	0	0.00150657			3:Del:R:3	6e-08	1.04e-06			3:Del:R:3	0.00048598	0.00077572
		3:Del:R:4	3e-08	0.00068373			3:Del:R:4	5e-08	5e-08			3:Del:R:4	6e-08	1.04e-06			3:Del:R:4	0.00045436	0.00035228
		3:Del:R:5	5.367e-05	0.0025957			3:Del:R:5	0.00046408	0.00262638			3:Del:R:5	0.00066594	1.04e-06			3:Del:R:5	0.00067348	0.00090301
		4:Del:R:0	0.00327622	1.6e-07			4:Del:R:0	0.00260866	0			4:Del:R:0	0.0064478	1.04e-06			4:Del:R:0	0.00369482	0.00032376
		4:Del:R:1	0.00076272	0.00169177			4:Del:R:1	0	0.00443311			4:Del:R:1	3e-08	0.00883601			4:Del:R:1	0.00347184	0.00210971
		4:Del:R:2	9e-08	3.4e-07			4:Del:R:2	0	0.00248367			4:Del:R:2	6e-08	1.04e-06			4:Del:R:2	0.00013166	0.00032672
		4:Del:R:3	0.00017767	0.00098321			4:Del:R:3	0	0.00261101			4:Del:R:3	6e-08	1.04e-06			4:Del:R:3	0.00095583	8e-08
		4:Del:R:4	0.00028983	3.2e-07			4:Del:R:4	0	0.00190878			4:Del:R:4	6e-08	1.04e-06			4:Del:R:4	0.00097689	1.2e-07
		4:Del:R:5	0.00037012	3.2e-07			4:Del:R:5	0	0.00316571			4:Del:R:5	6e-08	1.04e-06			4:Del:R:5	0.00332419	0.00208144
		5:Del:R:0	0.0121165	9e-08			5:Del:R:0	0.00593069	0.00202502			5:Del:R:0	0.0263046	0.0218738			5:Del:R:0	0.0145533	0.00040128
		5:Del:R:1	0.00051952	3e-07			5:Del:R:1	0.00158275	0.00456024			5:Del:R:1	0.00061435	1.04e-06			5:Del:R:1	0.00400125	0.00088268
		5:Del:R:2	9e-08	3.4e-07			5:Del:R:2	0.00043476	0.00256526			5:Del:R:2	0.00059726	1.04e-06			5:Del:R:2	0.00092403	0.00038726
		5:Del:R:3	9e-08	3.4e-07			5:Del:R:3	1e-08	0.00104845			5:Del:R:3	6e-08	1.04e-06			5:Del:R:3	0.00109028	0.00034929
		5:Del:R:4	9e-08	3.4e-07			5:Del:R:4	0	0.00151155			5:Del:R:4	6e-08	1.04e-06			5:Del:R:4	0.00113249	0.00030985
		5:Del:R:5	9e-08	3.4e-07			5:Del:R:5	1e-08	0.00100276			5:Del:R:5	6e-08	1.04e-06			5:Del:R:5	0.00076447	0.00069527
		2:Ins:R:0	0.0038674	0.00087579			2:Ins:R:0	0.00110396	0.00682998			2:Ins:R:0	0.00619456	0.0287484			2:Ins:R:0	0.00588286	0.00234256
		2:Ins:R:1	0.00564396	0.00223772			2:Ins:R:1	0.00048355	0.00778232			2:Ins:R:1	0.00410518	1.04e-06			2:Ins:R:1	0.00657113	0.00262272
		2:Ins:R:2	0.00265368	0.00177656			2:Ins:R:2	0.00092328	0.00236169			2:Ins:R:2	0.00102765	1.04e-06			2:Ins:R:2	0.00353804	0.00323456
		2:Ins:R:3	0.00113857	2.1e-07			2:Ins:R:3	0.00098172	0			2:Ins:R:3	0.00107953	1.04e-06			2:Ins:R:3	0.00153898	9e-08
		2:Ins:R:4	0.00092885	0.00205906			2:Ins:R:4	0	0.00152681			2:Ins:R:4	6e-08	1.04e-06			2:Ins:R:4	0.00151358	0.00064336
		2:Ins:R:5	0.00841441	0.0202367			2:Ins:R:5	0.00639933	0.0211312			2:Ins:R:5	0	0.0855471			2:Ins:R:5	0.00988868	0.0150965
		3:Ins:R:0	0.00170525	0.00114744			3:Ins:R:0	0.00055196	0.00559859			3:Ins:R:0	0.0017051	1.04e-06			3:Ins:R:0	0.00322334	0.00035778
		3:Ins:R:1	0.00079475	2.2e-07			3:Ins:R:1	0.00055199	0.00410708			3:Ins:R:1	6e-08	1.04e-06			3:Ins:R:1	0.00348238	0.00212043
		3:Ins:R:2	0.00014341	0.00104622			3:Ins:R:2	5e-08	5e-08			3:Ins:R:2	6e-08	1.04e-06			3:Ins:R:2	0.00118632	0.00061566
		3:Ins:R:3	9e-08	3.4e-07			3:Ins:R:3	0.00053736	0.00163372			3:Ins:R:3	6e-08	1.04e-06			3:Ins:R:3	0.00128642	8e-08
		3:Ins:R:4	0.00026217	3.3e-07			3:Ins:R:4	0	0.00195452			3:Ins:R:4	6e-08	1.04e-06			3:Ins:R:4	0.00039284	0.0003892
		3:Ins:R:5	4e-08	0.00058175			3:Ins:R:5	0.00053245	0.00317097			3:Ins:R:5	2e-08	0.011433			3:Ins:R:5	0.0023457	0.00141716
		4:Ins:R:0	0.00194299	0.00193468			4:Ins:R:0	0.00227643	0.0064073			4:Ins:R:0	0.00418687	0.011458			4:Ins:R:0	0.00484004	0.00064624
		4:Ins:R:1	0.00275243	0.00233018			4:Ins:R:1	0.00055684	0.00668262			4:Ins:R:1	0.00164615	0.0118746			4:Ins:R:1	0.003765	0.00174137
		4:Ins:R:2	0.00033879	2.7e-07			4:Ins:R:2	0	0.00186292			4:Ins:R:2	6e-08	1.04e-06			4:Ins:R:2	0.00051138	6.35e-06
		4:Ins:R:3	9e-08	3.4e-07			4:Ins:R:3	1e-08	0.00106377			4:Ins:R:3	6e-08	1.04e-06			4:Ins:R:3	0.00106447	0.0005898
		4:Ins:R:4	9e-08	3.4e-07			4:Ins:R:4	0.00043965	0.00212222			4:Ins:R:4	2e-08	0.00996335			4:Ins:R:4	0.00038657	0.00065166
		4:Ins:R:5	0.00046624	0.00109493			4:Ins:R:5	0.00152418	0.00147081			4:Ins:R:5	2e-08	0.00999318			4:Ins:R:5	0.00469005	0.00164116
		5:Ins:R:0	0.00408736	0.00168504			5:Ins:R:0	0.00144103	0.00767494			5:Ins:R:0	0.00383288	0.0414559			5:Ins:R:0	0.00529334	0.00021813
		5:Ins:R:1	0.00154809	0.0012617			5:Ins:R:1	0.00136285	0.00816356			5:Ins:R:1	0.00057545	0.0332272			5:Ins:R:1	0.00340383	0.00189029
		5:Ins:R:2	0.00031614	2.7e-07			5:Ins:R:2	0.00046898	0.00105346			5:Ins:R:2	0.00045938	1.04e-06			5:Ins:R:2	0.00184668	0.00097357
		5:Ins:R:3	9e-08	3.4e-07			5:Ins:R:3	0.00042988	0.00209174			5:Ins:R:3	6e-08	1.04e-06			5:Ins:R:3	0.00152927	0.00123016
		5:Ins:R:4	9e-08	3.4e-07			5:Ins:R:4	1e-08	0.00111478			5:Ins:R:4	6e-08	1.04e-06			5:Ins:R:4	0.00058457	0.00031301
		5:Ins:R:5	0.00031177	0.00061246			5:Ins:R:5	1e-08	0.00108922			5:Ins:R:5	6e-08	1.04e-06			5:Ins:R:5	0.00106678	0.0003359
		2:Del:M:1	0.0145217	0.00679899			2:Del:M:1	0.00664876	0.00618317			2:Del:M:1	0.00941791	0.0423933			2:Del:M:1	0.0192783	0.00359175
		3:Del:M:1	0.0067241	1.5e-07			3:Del:M:1	0.00241819	0.00153667			3:Del:M:1	0.00293972	1.04e-06			3:Del:M:1	0.00544152	0.00103315
		3:Del:M:2	0.00692193	0.00074001			3:Del:M:2	0.00249138	0.00618869			3:Del:M:2	0.00330144	1.04e-06			3:Del:M:2	0.0045054	5e-08
		4:Del:M:1	0.00232388	1.9e-07			4:Del:M:1	0.00205182	0.00052904			4:Del:M:1	0.00586752	1.04e-06			4:Del:M:1	0.00479212	4e-08
		4:Del:M:2	0.00314571	1.8e-07			4:Del:M:2	0.00099654	0.00353207			4:Del:M:2	0.00106582	0.00968736			4:Del:M:2	0.00414207	6e-08
		4:Del:M:3	0.00237311	2e-07			4:Del:M:3	0.00098184	0.00661687			4:Del:M:3	0.00121715	1.04e-06			4:Del:M:3	0.00316101	0.00103716
		5:Del:M:1	0.0131756	8e-08			5:Del:M:1	0.0069761	0.00419287			5:Del:M:1	0.020246	0.0292691			5:Del:M:1	0.0108719	0.00073928
		5:Del:M:2	0.0105085	0.00102608			5:Del:M:2	0.00905236	0.00346041			5:Del:M:2	0.0201633	1.02e-06			5:Del:M:2	0.00851861	1e-08
		5:Del:M:3	0.00523577	1.5e-07			5:Del:M:3	0.00728385	0.0055066			5:Del:M:3	0.0125136	0.0115621			5:Del:M:3	0.0057858	0.00017969
		5:Del:M:4	0.00531948	1.5e-07			5:Del:M:4	0	0.00480969			5:Del:M:4	0.00350737	0.0128121			5:Del:M:4	0.00322165	6e-08
		5:Del:M:5	0.00173883	2.3e-07			5:Del:M:5	0.00426969	0.00250353			5:Del:M:5	0.0047103	0.0436433			5:Del:M:5	0.00244178	6e-08

## Sheet: Figure 6
6A
	WT										HMCES										PolH										Lesions
		Sample	Strand	A>C	A>G	A>T	G>A	G>C	G>T			Sample	Strand	A>C	A>G	A>T	G>A	G>C	G>T			Sample	Strand	A>C	A>G	A>T	G>A	G>C	G>T			Sample	Strand	A>C	A>G	A>T	G>A	G>C	G>T
		KM_10_SNV_INDEL	Leading	0.642532	0.526815	0.328879	1.22456	0.680816	26.5061			KM_14_SNV_INDEL	Leading	0.478092	0.599899	0.44155	1.01437	0.973248	33.7849			polh_kbr	Leading	0.581628	0.694299	0.743022	3.23045	4.07119	41.5161			SRR15324469_1_rmdup_context_G_only	Leading	0	0	0	0	0	32852.2
		KM_10_SNV_INDEL	Lagging	0.580671	0.552268	0.331361	1.23116	0.608867	24.6322			KM_14_SNV_INDEL	Lagging	0.511243	0.48284	0.378698	0.926731	0.828238	30.3269			polh_kbr	Lagging	0.517554	0.624852	0.713215	3.72036	4.31131	41.9939			SRR15324469_1_rmdup_context_G_only	Lagging	0	0	0	0	0	32612.4
		KM_4_SNV_INDEL	Leading	0.758248	0.79479	0.657757	1.57182	1.44845	27.2555			KM_15_SNV_INDEL	Leading	0.53595	0.502454	0.405008	0.904709	1.02351	38.4547													SRR15324470_1_rmdup_context_G_only	Leading	0	0	0	0	0	33723.6
		KM_4_SNV_INDEL	Lagging	0.725838	0.877318	0.59645	1.57589	1.39681	26.4365			KM_15_SNV_INDEL	Lagging	0.504931	0.552268	0.381854	0.8551	0.904346	33.6265													SRR15324470_1_rmdup_context_G_only	Lagging	0	0	0	0	0	33620.1
		KM_5_SNV_INDEL	Leading	0.79479	0.834377	0.61208	1.59923	1.50328	35.736			KM_19_SNV_INDEL	Leading	0.767384	1.61394	0.642532	2.73697	1.15602	32.6518
		KM_5_SNV_INDEL	Lagging	0.766864	0.848915	0.615385	1.44606	1.47292	33.2325			KM_19_SNV_INDEL	Lagging	0.706904	1.42643	0.697436	2.56978	1.32966	29.7225
		KM_9_SNV_INDEL	Leading	0.560312	0.52377	0.368466	1.09205	0.71737	21.7541			KM_20_SNV_INDEL	Leading	0.797835	1.5165	0.730842	3.03854	1.32051	38.8614
		KM_9_SNV_INDEL	Lagging	0.489152	0.495464	0.325049	1.02522	0.626775	20.7865			KM_20_SNV_INDEL	Lagging	0.77002	1.5432	0.69428	2.56978	1.33861	35.4307
												KM_24_SNV_INDEL	Leading	0.761293	1.16326	0.639486	2.14297	1.36163	45.9483
												KM_24_SNV_INDEL	Lagging	0.751085	1.15819	0.659566	2.01463	1.27146	43.2967
												KM_25_SNV_INDEL	Leading	0.584673	0.840468	0.538996	1.485	1.07377	42.0553
												KM_25_SNV_INDEL	Lagging	0.615385	0.782643	0.514399	1.48187	0.940162	38.8958
6B
	WT										HMCES										PolH										Lesions
		Sample	Strand	A>C	A>G	A>T	G>A	G>C	G>T			Sample	Strand	A>C	A>G	A>T	G>A	G>C	G>T			Sample	Strand	A>C	A>G	A>T	G>A	G>C	G>T			Sample	Strand	A>C	A>G	A>T	G>A	G>C	G>T
		KM_10_SNV_INDEL	TS	0.547782	0.405104	0.229304	0.997924	0.568628	15.4697			KM_14_SNV_INDEL	TS	0.440773	0.542686	0.356695	0.771979	0.621349	18.8401			polh_kbr	TS	0.415295	0.606382	0.634408	2.01844	2.24439	21.3593			SRR15324469_1_rmdup_context_G_only	TS	0	0	0	0	0	33163
		KM_10_SNV_INDEL	NTS	0.471114	0.496055	0.274355	1.08124	0.527965	15.1989			KM_14_SNV_INDEL	NTS	0.437859	0.487742	0.363035	0.853423	0.687078	18.6885			polh_kbr	NTS	0.515454	0.482199	0.59305	3.46794	3.87657	26.3874			SRR15324469_1_rmdup_context_G_only	NTS	0	0	0	0	0	32212.1
		KM_4_SNV_INDEL	TS	0.733773	0.583451	0.585999	1.32554	1.12973	15.1044			KM_15_SNV_INDEL	TS	0.463704	0.405104	0.346504	0.749384	0.835997	20.9941													SRR15324470_1_rmdup_context_G_only	TS	0	0	0	0	0	34574.7
		KM_4_SNV_INDEL	NTS	0.68173	0.731613	0.634618	1.30183	1.17165	14.7866			KM_15_SNV_INDEL	NTS	0.410146	0.39629	0.310381	0.712391	0.719624	20.6666													SRR15324470_1_rmdup_context_G_only	NTS	0	0	0	0	0	33826
		KM_5_SNV_INDEL	TS	0.731225	0.693008	0.557973	1.26906	1.25776	19.4915			KM_19_SNV_INDEL	TS	0.670077	1.07009	0.53759	2.02974	0.869888	16.8555
		KM_5_SNV_INDEL	NTS	0.620762	0.665102	0.540396	1.28013	1.30183	19.0104			KM_19_SNV_INDEL	NTS	0.61522	1.29972	0.559794	2.19142	0.914898	16.3018
		KM_9_SNV_INDEL	TS	0.428034	0.328669	0.262426	0.884951	0.466953	12.2161			KM_20_SNV_INDEL	TS	0.677721	1.08282	0.55033	2.20296	1.02428	20.2936
		KM_9_SNV_INDEL	NTS	0.48497	0.448944	0.293754	0.940212	0.509884	12.4578			KM_20_SNV_INDEL	NTS	0.662331	1.46045	0.626305	2.39031	1.01615	20.1241
												KM_24_SNV_INDEL	TS	0.608929	0.891738	0.524851	1.85652	1.09207	26.2209
												KM_24_SNV_INDEL	NTS	0.65956	0.981026	0.606906	1.65984	1.21143	25.9788
												KM_25_SNV_INDEL	TS	0.591095	0.555425	0.501921	1.23893	0.873654	23.423
												KM_25_SNV_INDEL	NTS	0.570879	0.701129	0.435088	1.23312	0.893201	23.2052

## Sheet: Supplementary Figure 2
Supp 2A					Supp 2B
	MutationType	SBS96A	SBS96B			Samples	SBS96A	SBS96B
	A[C>A]A	0.0662128	0.0256742			KM_10_SNV_INDEL	29391	1764
	A[C>A]C	0.00877752	0.0104774			KM_2_SNV_INDEL	20	1678
	A[C>A]G	0.0037397	0.00172016			KM_3_SNV_INDEL	10	1768
	A[C>A]T	0.0245212	0.015308			KM_4_SNV_INDEL	30990	5198
	A[C>G]A	0.00149181	0.0139745			KM_5_SNV_INDEL	40671	3287
	A[C>G]C	0.00135067	0.00668257			KM_7_SNV_INDEL	45	1111
	A[C>G]G	8.598e-05	0.0024719			KM_8_SNV_INDEL	48	1096
	A[C>G]T	0.00175306	0.00875949			KM_9_SNV_INDEL	23842	2270
	A[C>T]A	0.00290101	0.0194717
	A[C>T]C	0.00072783	0.0132249
	A[C>T]G	6.263e-05	0.00631318		Supp 2C
	A[C>T]T	0.00137309	0.0138877			De novo extracted	Global NMF Signatures	L1 Error %	L2 Error %	KL Divergence	Cosine Similarity	Correlation
	A[T>A]A	0.0009167	0.00671117			Signature 96-A	Signature SBS10a (12.12%) & Signature SBS18 (43.70%) & Signature SBS38 (44.18%)	32.9	16.48	0.121	0.99	0.99
	A[T>A]C	0.00053236	0.00509761
	A[T>A]G	0.00070377	0.00520363		Supp 2D
	A[T>A]T	0.00089445	0.012612			De novo extracted	Global NMF Signatures	L1 Error %	L2 Error %	KL Divergence	Cosine Similarity	Correlation
	A[T>C]A	0.00158188	0.0258498			Signature 96-B	Signature SBS5 (26.34%) & Signature SBS18 (21.56%) & Signature SBS40 (52.10%)	22.43	23.5	0.043	0.97	0.92
	A[T>C]C	0.00083789	0.00814013
	A[T>C]G	0.00121112	0.0106522
	A[T>C]T	0.00149952	0.0198241
	A[T>G]A	0.00095102	0.00334588
	A[T>G]C	0.00120144	0.00297032
	A[T>G]G	0.00131313	0.00369404
	A[T>G]T	0.0022191	0.010883
	C[C>A]A	0.226743	0.025667
	C[C>A]C	0.0378884	0.0109875
	C[C>A]G	0.0238125	0.00230948
	C[C>A]T	0.122802	0.0263594
	C[C>G]A	0.00207539	0.00870136
	C[C>G]C	0.00100407	0.00969928
	C[C>G]G	0.00031351	0.00076173
	C[C>G]T	0.00308243	0.00882434
	C[C>T]A	0.00332622	0.0208289
	C[C>T]C	0.0021782	0.0168954
	C[C>T]G	0.00038711	0.00542028
	C[C>T]T	0.00236337	0.0163402
	C[T>A]A	0.00065369	0.00611356
	C[T>A]C	0.00086879	0.00706565
	C[T>A]G	0.00081136	0.00724632
	C[T>A]T	0.00111864	0.00846695
	C[T>C]A	0.00095653	0.00969646
	C[T>C]C	0.00056551	0.00897975
	C[T>C]G	0.00069127	0.0100216
	C[T>C]T	0.00129914	0.012169
	C[T>G]A	0.00039181	0.00328466
	C[T>G]C	0.00131982	0.00326771
	C[T>G]G	0.00106406	0.00408187
	C[T>G]T	0.00362925	0.00654037
	G[C>A]A	0.0491905	0.0328184
	G[C>A]C	0.00826132	0.00898937
	G[C>A]G	0.00248871	0.00107259
	G[C>A]T	0.0278014	0.0196634
	G[C>G]A	0.00071875	0.00426931
	G[C>G]C	0.00081512	0.00374123
	G[C>G]G	0.0001746	0.00029278
	G[C>G]T	0.00174277	0.00447574
	G[C>T]A	0.0021626	0.0116338
	G[C>T]C	0.00099768	0.00952128
	G[C>T]G	0.0002236	0.00621997
	G[C>T]T	0.00137439	0.0089828
	G[T>A]A	0.00053285	0.00236343
	G[T>A]C	0.00038254	0.00405209
	G[T>A]G	0.00035152	0.00464777
	G[T>A]T	0.00061134	0.00583382
	G[T>C]A	0.00062731	0.00998919
	G[T>C]C	0.00030316	0.00603358
	G[T>C]G	0.00044266	0.00740099
	G[T>C]T	0.0010115	0.00981433
	G[T>G]A	0.00034443	0.00197764
	G[T>G]C	0.00054077	0.00206579
	G[T>G]G	0.00065051	0.00250127
	G[T>G]T	0.00187528	0.00481475
	T[C>A]A	0.0669686	0.0273138
	T[C>A]C	0.0505126	0.0164214
	T[C>A]G	0.0064459	0.00376555
	T[C>A]T	0.166633	0.0464258
	T[C>G]A	0.00269729	0.01313
	T[C>G]C	0.0017672	0.0121636
	T[C>G]G	0.00030443	0.00123182
	T[C>G]T	0.00483532	0.0229729
	T[C>T]A	0.00431898	0.0196285
	T[C>T]C	0.00276278	0.0146412
	T[C>T]G	0.00014999	0.00551044
	T[C>T]T	0.00345825	0.0155484
	T[T>A]A	0.00098395	0.013382
	T[T>A]C	0.00140124	0.00927675
	T[T>A]G	0.00071845	0.00533032
	T[T>A]T	0.00230845	0.0147515
	T[T>C]A	0.00068608	0.0215695
	T[T>C]C	0.00069657	0.0138863
	T[T>C]G	0.00052167	0.0084961
	T[T>C]T	0.00201012	0.0160386
	T[T>G]A	0.00147577	0.00497086
	T[T>G]C	0.00171151	0.00565106
	T[T>G]G	0.00134714	0.00829461
	T[T>G]T	0.00545296	0.0137453

## Sheet: Supplementary Figure 3
Supp 3A
		-5	-4	-3	-2	-1	0	1	2	3	4	5
	C	93	91	100	69	152	0	51	67	90	98	95
	T	166	143	124	160	0	453	299	261	188	161	124
	G	82	101	80	80	118	0	57	56	61	87	79
	A	112	118	149	144	183	0	46	69	114	107	155
Supp 3B					Supp 3C					Supp 3D
	Tumor Barcode	SBS18	ID83			Sample Names	SBS18	ID5			WT					ID5
	016c90c4-c623-11e3-bf01-24c6515278c0	199.378	70.1062			SP99287	271	66				MutationType	KBrO3	NT			MutationType	ID5_GRCh37
	0194fd5b-cfe8-470e-81db-b99bd6eb381d	747.25	32.1986			SP99297	322	4				1:Del:C:0	0.0731741	0.014696			1:Del:C:0	0.0222021
	01dc6872-c623-11e3-bf01-24c6515278c0	199.378	70.1062			SP99333	268	113				1:Del:C:1	0.0480064	0.00538933			1:Del:C:1	0.0285472
	028e8160-c623-11e3-bf01-24c6515278c0	120.794	59.6889			SP99337	691	172				1:Del:C:2	0.0273859	1e-08			1:Del:C:2	0.0265969
	02e5c36f-5bec-45e2-a048-875653b85ca1	87.5276	82.4156			SP99185	748	205				1:Del:C:3	0.0156267	0.00319655			1:Del:C:3	0.0141591
	030695f6-c623-11e3-bf01-24c6515278c0	120.794	59.6889			SP99225	364	80				1:Del:C:4	0.00569334	1.3e-07			1:Del:C:4	0.00287342
	031e5eeb-9900-4ec8-b502-9f1b8d293cf6	136.418	104.923			SP116946	449	96				1:Del:C:5	0.00512435	0.00461708			1:Del:C:5	0.00260245
	03ad38a6-0902-4aaa-84a3-91ea88fa9883	118.332	94.0895			SP117834	830	121				1:Del:T:0	0.0941369	0.0149698			1:Del:T:0	0.101481
	03ca8588-c623-11e3-bf01-24c6515278c0	375.552	106.627			SP9979	170	78				1:Del:T:1	0.0552377	0.0113632			1:Del:T:1	0.1061
	041e3b42-c623-11e3-bf01-24c6515278c0	375.552	106.627			SP96147	466	124				1:Del:T:2	0.0563369	0.0117128			1:Del:T:2	0.114128
	04386c77-ecda-47ee-a27e-c1ec2538492a	1238.2	66.344			SP117709	180	81				1:Del:T:3	0.0403154	0.00658391			1:Del:T:3	0.0889622
	04b9837e-9ab5-4eb9-9a9c-ef49e3a62662	71.2766	25.2859			SP2781	326	99				1:Del:T:4	0.0289283	0.00490426			1:Del:T:4	0.0522595
	0554ffe5-31f7-43f5-8372-2b73c9cf3527	674.426	61.797			SP107375	414	61				1:Del:T:5	0.155336	0.3682			1:Del:T:5	0.0306105
	05baa198-c623-11e3-bf01-24c6515278c0	712.027	106.669			SP107451	100	33				1:Ins:C:0	0.00431545	0.00239414			1:Ins:C:0	0.000542252
	05da3161-1444-4188-914d-19762de3a443	97.281	47.3081			SP78815	68	18				1:Ins:C:1	0.00467323	0.00250607			1:Ins:C:1	0.0012429
	062e96d4-c623-11e3-bf01-24c6515278c0	296.493	42.0796			SP78813	299	33				1:Ins:C:2	0.00406686	1.5e-07			1:Ins:C:2	0.00315167
	072f4146-c623-11e3-bf01-24c6515278c0	381.351	30.9774			SP78730	232	56				1:Ins:C:3	0.00028755	2.4e-07			1:Ins:C:3	0.000602848
	0738938b-ae7e-4896-8502-d02b6e042973	879.094	103.948			SP107556	340	65				1:Ins:C:4	0.00063328	0.00079834			1:Ins:C:4	0.000197582
	0972bfcf-c6c6-48cc-b820-cdfa6279a4f3	368.214	55.1171			SP78817	54	18				1:Ins:C:5	0.00458339	0.00923435			1:Ins:C:5	0.000433544
	09e1fe3e-bfd8-4175-ac42-0e1bf0ba5523	253.169	33.9476			SP107440	197	31				1:Ins:T:0	0.00871349	0.00357096			1:Ins:T:0	0.00636196
	0b8a442a-c623-11e3-bf01-24c6515278c0	198.596	61.7662			SP17329	1304	282				1:Ins:T:1	0.00894206	0.00602175			1:Ins:T:1	0.0134627
	0be08326-c623-11e3-bf01-24c6515278c0	198.596	61.7662			SP96114	3832	456				1:Ins:T:2	0.00880218	0.0056839			1:Ins:T:2	0.0297211
	0bfd1043-513e-3662-e050-11ac0c486501	339.949	289.046			SP80657	2218	213				1:Ins:T:3	0.00729728	0.003466			1:Ins:T:3	0.0188402
	0bfd1043-5142-3662-e050-11ac0c486501	254.765	81.9425			SP81494	307	569				1:Ins:T:4	0.00743927	0.00563735			1:Ins:T:4	0.0112688
	0bfd1043-70fb-d2dc-e050-11ac0c4860cb	156.055	25.603			SP81711	3848	744				1:Ins:T:5	0.148948	0.37865			1:Ins:T:5	0.00143921
	0bfd1043-7343-fdd0-e050-11ac0c484cab	318.092	340.628			SP80423	1697	428				2:Del:R:0	0.0135618	0.00144699			2:Del:R:0	0.0280544
	0bfd1043-7ec1-aaec-e050-11ac0c482f39	170.084	155.268			SP80754	2460	565				2:Del:R:1	0.0149043	0.00329521			2:Del:R:1	0.0245627
	0bfd1043-7ed6-9ccc-e050-11ac0c481957	230.823	43.7877			SP81440	1953	181				2:Del:R:2	0.00473214	0.00074789			2:Del:R:2	0.00456262
	0bfd1043-8170-e3e4-e050-11ac0c4860c5	415.01	152.643			SP111098	1849	427				2:Del:R:3	0.00138232	0.00099399			2:Del:R:3	0.000395919
	0bfd1043-8172-e3e4-e050-11ac0c4860c5	335.142	219.442			SP111039	654	85				2:Del:R:4	0.00097445	2.4e-07			2:Del:R:4	0.000867563
	0bfd1043-8173-e3e4-e050-11ac0c4860c5	455.509	184.329			SP111078	1198	160				2:Del:R:5	0.0145644	0.0758671			2:Del:R:5	0.0214268
	0bfd1043-8175-e3e4-e050-11ac0c4860c5	373.429	169.644			SP111013	1366	283				3:Del:R:0	0.00595449	0.00064452			3:Del:R:0	0.0171364
	0bfd1043-8177-e3e4-e050-11ac0c4860c5	198.888	216.412			SP111040	1364	184				3:Del:R:1	0.00304972	1.9e-07			3:Del:R:1	0.00590979
	0bfd1043-8179-e3e4-e050-11ac0c4860c5	437.578	57.8581			SP111030	3385	181				3:Del:R:2	9e-08	3.4e-07			3:Del:R:2	0.00084271
	0bfd1043-817c-e3e4-e050-11ac0c4860c5	144.338	98.7914			SP110851	3881	536				3:Del:R:3	9e-08	3.4e-07			3:Del:R:3	0.000621155
	0bfd1043-817e-e3e4-e050-11ac0c4860c5	232.89	318.853			SP111061	4104	381				3:Del:R:4	3e-08	0.00068373			3:Del:R:4	0.00586707
	0bfd1043-8180-e3e4-e050-11ac0c4860c5	151.114	107.271			SP111067	770	205				3:Del:R:5	5.367e-05	0.0025957			3:Del:R:5	0.00837891
	0bfd1043-8181-e3e4-e050-11ac0c4860c5	146.84	82.015			SP111080	1199	90				4:Del:R:0	0.00327622	1.6e-07			4:Del:R:0	0.0107913
	0bfd1043-8183-e3e4-e050-11ac0c4860c5	455.636	111.008			SP23506	570	178				4:Del:R:1	0.00076272	0.00169177			4:Del:R:1	0.00284357
	0bfd1043-8189-e3e4-e050-11ac0c4860c5	70.8428	27.4254			SP111027	616	96				4:Del:R:2	9e-08	3.4e-07			4:Del:R:2	0.000164644
	0bfd1068-3fc0-a95b-e050-11ac0c4860c3	1307.28	175.249			SP23500	3056	114				4:Del:R:3	0.00017767	0.00098321			4:Del:R:3	0.00387781
	0bfd1068-3fc3-a95b-e050-11ac0c4860c3	602.332	177.321			SP111029	2700	98				4:Del:R:4	0.00028983	3.2e-07			4:Del:R:4	0.00455725
	0bfd1068-3fc7-a95b-e050-11ac0c4860c3	246.244	256.585			SP111056	5586	454				4:Del:R:5	0.00037012	3.2e-07			4:Del:R:5	0.00158444
	0bfd1068-3fca-a95b-e050-11ac0c4860c3	212.408	101.888			SP31046	690	57				5:Del:R:0	0.0121165	9e-08			5:Del:R:0	0.0184479
	0bfd1068-3fcd-a95b-e050-11ac0c4860c3	216.471	174.579			SP31174	2883	175				5:Del:R:1	0.00051952	3e-07			5:Del:R:1	0.000410335
	0bfd1068-3fcf-a95b-e050-11ac0c4860c3	311.02	102.876			SP33837	693	78				5:Del:R:2	9e-08	3.4e-07			5:Del:R:2	0.000470925
	0bfd1068-3fd0-a95b-e050-11ac0c4860c3	513.535	255.228			SP31790	2128	159				5:Del:R:3	9e-08	3.4e-07			5:Del:R:3	0.000257167
	0bfd1068-3fd3-a95b-e050-11ac0c4860c3	304.325	211.287			SP30071	1295	230				5:Del:R:4	9e-08	3.4e-07			5:Del:R:4	9.73e-05
	0bfd1068-3fd5-a95b-e050-11ac0c4860c3	130.142	164.274			SP30083	1024	119				5:Del:R:5	9e-08	3.4e-07			5:Del:R:5	0.000585018
	0bfd1068-3fdf-a95b-e050-11ac0c4860c3	211.331	66.7382			SP29940	1709	171				2:Ins:R:0	0.0038674	0.00087579			2:Ins:R:0	0.00634945
	0bfd1068-3fe1-a95b-e050-11ac0c4860c3	104.224	49.5583			SP33774	1161	84				2:Ins:R:1	0.00564396	0.00223772			2:Ins:R:1	0.0183876
	0bfd1068-3fe4-a95b-e050-11ac0c4860c3	188.373	63.072			SP117124	1624	180				2:Ins:R:2	0.00265368	0.00177656			2:Ins:R:2	0.00720795
	0bfe2ac9-0af3-c248-e050-11ac0d487e1c	537.159	195.439			SP117189	452	27				2:Ins:R:3	0.00113857	2.1e-07			2:Ins:R:3	0.00117229
	0bfe2ac9-0afa-c248-e050-11ac0d487e1c	130.156	30.5359			SP117217	127	6				2:Ins:R:4	0.00092885	0.00205906			2:Ins:R:4	6.88e-05
	0bfe2ac9-0afd-c248-e050-11ac0d487e1c	155.9	88.2537			SP117779	1494	95				2:Ins:R:5	0.00841441	0.0202367			2:Ins:R:5	0.000994122
	0bfe2ac9-0aff-c248-e050-11ac0d487e1c	87.3943	41.517			SP117408	677	35				3:Ins:R:0	0.00170525	0.00114744			3:Ins:R:0	0.00379248
	0bfebf9f-c77d-e57d-e050-11ac0d487827	69.9852	51.9282			SP118015	1113	179				3:Ins:R:1	0.00079475	2.2e-07			3:Ins:R:1	0.00612276
	0bfebf9f-c781-e57d-e050-11ac0d487827	146	66.1259			SP98989	1965	121				3:Ins:R:2	0.00014341	0.00104622			3:Ins:R:2	0.00114347
	0bfebf9f-c783-e57d-e050-11ac0d487827	97.617	94.468			SP50827	4570	547				3:Ins:R:3	9e-08	3.4e-07			3:Ins:R:3	1.02e-05
	0c0038ff-6cc1-b0b0-e050-11ac0d483d73	984.199	91.1908			SP50317	2495	118				3:Ins:R:4	0.00026217	3.3e-07			3:Ins:R:4	1.18e-05
	0c0038ff-6cc4-b0b0-e050-11ac0d483d73	385.947	42.6798			SP50485	243	57				3:Ins:R:5	4e-08	0.00058175			3:Ins:R:5	0.000102574
	0c0038ff-6cc8-b0b0-e050-11ac0d483d73	103.104	93.6722			SP52284	638	112				4:Ins:R:0	0.00194299	0.00193468			4:Ins:R:0	0.00243919
	0c873c16-c623-11e3-bf01-24c6515278c0	165.908	69.1233			SP56303	4917	171				4:Ins:R:1	0.00275243	0.00233018			4:Ins:R:1	0.0036123
	0cdbabf2-c623-11e3-bf01-24c6515278c0	165.908	69.1233			SP50592	653	180				4:Ins:R:2	0.00033879	2.7e-07			4:Ins:R:2	0.000376459
	0d569bd5-418d-4d72-87ca-8e14668c2119	45.5279	243.696			SP109006	124	41				4:Ins:R:3	9e-08	3.4e-07			4:Ins:R:3	1.87e-06
	0d7300a6-c623-11e3-bf01-24c6515278c0	258.459	110.763			SP108998	359	72				4:Ins:R:4	9e-08	3.4e-07			4:Ins:R:4	6.41e-06
	0dd39eca-c623-11e3-bf01-24c6515278c0	258.459	110.763			SP108999	269	44				4:Ins:R:5	0.00046624	0.00109493			4:Ins:R:5	0.000635977
	0e6d3300-c623-11e3-bf01-24c6515278c0	336.954	82.4515			SP109007	283	40				5:Ins:R:0	0.00408736	0.00168504			5:Ins:R:0	0.00475007
	0e872e0d-4711-4364-a5d0-6beeb6fd3ff2	2357.36	257.212			SP109003	111	25				5:Ins:R:1	0.00154809	0.0012617			5:Ins:R:1	0.00479343
	0eeafcd6-c623-11e3-bf01-24c6515278c0	336.954	82.4515			SP61553	357	108				5:Ins:R:2	0.00031614	2.7e-07			5:Ins:R:2	0.000298796
	0fbd94b1-bb34-4620-841b-861a0b5e0c12	99.6287	61.57			SP101708	469	112				5:Ins:R:3	9e-08	3.4e-07			5:Ins:R:3	0.000165546
	10db2142-c623-11e3-bf01-24c6515278c0	188.351	88.6754			SP102123	2921	75				5:Ins:R:4	9e-08	3.4e-07			5:Ins:R:4	0.000126707
	10e31aa5-9e87-4be3-9de0-cc4367b0fb0f	199.101	36.0668			SP101600	270	71				5:Ins:R:5	0.00031177	0.00061246			5:Ins:R:5	0.000626342
	1157a548-6770-4c89-a84c-bcf6f0e96ea8	49.7736	28.3845			SP101544	629	132				2:Del:M:1	0.0145217	0.00679899			2:Del:M:1	0.0286879
	126ee433-d345-4cac-882a-c91831a24690	188.084	90.5142			SP101596	301	121				3:Del:M:1	0.0067241	1.5e-07			3:Del:M:1	0.0131571
	129459c1-38be-45da-bb87-18848c97c544	747.25	32.1986			SP61703	932	113				3:Del:M:2	0.00692193	0.00074001			3:Del:M:2	0.00900421
	134c9a92-e91e-4347-a9c4-727279edebb1	92.6307	207.89			SP59707	335	73				4:Del:M:1	0.00232388	1.9e-07			4:Del:M:1	0.0087322
	140d5fa9-afbe-444e-a7e7-6a4cb4ab2923	33.6597	51.5033			SP66159	1258	312				4:Del:M:2	0.00314571	1.8e-07			4:Del:M:2	0.00604719
	141918cd-3e23-45bc-96e1-b208c80f69e7	92.0526	73.9986			SP63356	610	102				4:Del:M:3	0.00237311	2e-07			4:Del:M:3	0.00344244
	15563a10-47a8-401d-a507-2c7101f7ae60	128.213	29.2076			SP60362	488	74				5:Del:M:1	0.0131756	8e-08			5:Del:M:1	0.00861707
	15df3bf2-163a-4003-ae4b-b75be7c3b1f8	137.219	71.0011			SP125715	336	64				5:Del:M:2	0.0105085	0.00102608			5:Del:M:2	0.00785102
	15e7d981-8c27-4b2b-b4f8-626e22021895	115.312	138.091			SP77866	576	35				5:Del:M:3	0.00523577	1.5e-07			5:Del:M:3	0.00715797
	16c6f975-48fd-4cda-946a-777cb922949d	39.7708	79.8487			SP112947	504	97				5:Del:M:4	0.00531948	1.5e-07			5:Del:M:4	0.00249255
	187477fa-c623-11e3-bf01-24c6515278c0	82.2363	56.9773			SP112937	214	42				5:Del:M:5	0.00173883	2.3e-07			5:Del:M:5	0.00111237
	18f5e75e-c623-11e3-bf01-24c6515278c0	82.2363	56.9773			SP111145	1864	95
	19085f7d-e6a6-406f-bd09-520a27e0283d	199.101	36.0668			SP111143	321	115
	1a0ef226-41a5-4b56-9078-4b7834f0c976	272.592	48.7711			SP111144	473	84
	1a319682-f55e-4e0b-8476-48a0bea6c265	224.493	83.4743			SP116254	337	70
	1ab4c2ea-c623-11e3-bf01-24c6515278c0	287.467	66.8321			SP116259	353	66
	1ac15380-04a2-42dd-8ade-28556a570e80	242.193	55.8337			SP23463	189	17
	1b06afe2-c623-11e3-bf01-24c6515278c0	287.467	66.8321			SP116275	213	42
	1ba20972-01a3-11e4-8395-af1f6b7ba88c	284.932	87.2201			SP23447	228	35
	1bbfe6f2-ad19-4d29-895b-973f5a91c707	114.589	72.3122			SP116255	313	68
	1bdfaa8a-1b7e-4251-b135-ce5e4568371b	21.934	29.7386			SP23455	323	30
	1c10ab52-01a3-11e4-8395-af1f6b7ba88c	284.932	87.2201			SP116227	532	100
	1c9fbe26-1447-4335-aaab-06d6bb3e2741	126.433	80.3977			SP116226	229	28
	1cb25b72-3726-4f12-9e22-f5c7e4b05681	77.4745	104.427			SP23443	266	70
	1cd0acf2-3116-4dfa-a063-0a435b9f6da3	239.133	56.9976			SP116260	380	74
	1ce7550a-c623-11e3-bf01-24c6515278c0	340.56	272.811			SP116224	154	33
	1d607b8c-c7f2-4771-a515-21ea31f7c6e7	2067.52	250.232			SP116282	211	43
	1dbdbb2c-c623-11e3-bf01-24c6515278c0	340.56	272.811			SP116248	133	23
	1f500db4-c623-11e3-bf01-24c6515278c0	112.18	56.3235			SP116233	273	51
	1f967003-82d6-4932-a445-24fc25723594	1704.45	59.4217			SP116222	213	56
	1fd69adc-c623-11e3-bf01-24c6515278c0	112.18	56.3235			SP23451	240	51
	1fdab6a6-7346-4229-aa8d-5dbd258f0c60	1185.13	20.685			SP116247	273	55
	20915f16-c623-11e3-bf01-24c6515278c0	440.958	189.848			SP23459	186	33
	20e02396-e676-412d-9724-44a428919cdb	67.6351	28.2506			SP116223	188	29
	2102558b-87b0-447b-bb9a-e4ae9df8b75e	47.2385	66.5351			SP116229	587	139
	2109e1d4-c623-11e3-bf01-24c6515278c0	111.9	34.2374			SP23477	204	39
	21b1a37f-e91e-4ce1-83cf-bb89b8d0fb35	630.066	60.7528			SP112919	386	114
	2269f23b-b412-49f0-bf20-319fc40eda04	1713.86	594.738			SP102620	392	110
	228fb827-c05e-494c-8a21-e1d925e100cb	29.8524	36.8175			SP112793	479	88
	22cd3875-a123-4f0d-8cd1-371958208ad6	22.178	40.9126			SP112941	746	95
	22e13a43-ea9a-488a-a356-c4134df2c40c	47.2385	66.5351			SP112965	535	108
	232b7754-b3c3-4530-9d24-3af40d9b2816	136.418	104.923			SP112843	628	134
	2439ec74-1713-4d47-a5d9-886f69dddcb6	697.422	157.107			SP112837	456	108
	2498329b-f6fe-4f4e-af73-5f569cfceaff	368.214	55.1171			SP112899	318	46
	24f1c4ca-c622-11e3-bf01-24c6515278c0	162.431	69.979			SP112927	645	71
	252c43ce-c623-11e3-bf01-24c6515278c0	134.905	58.3811			SP112921	320	78
	2572b0bc-c622-11e3-bf01-24c6515278c0	162.431	69.979			SP112789	817	128
	2584b428-c623-11e3-bf01-24c6515278c0	134.905	58.3811			SP112961	734	145
	25c32aca-6738-43ef-a103-243f2f9a3b43	153.559	74.5156			SP113003	196	99
	25cf7449-8c5b-403e-aa75-e2af158598e8	68.636	29.1315			SP112809	572	157
	265710c2-c622-11e3-bf01-24c6515278c0	1353.18	44.101			SP112943	266	75
	26de406e-c623-11e3-bf01-24c6515278c0	277.412	157.154			SP112817	303	550
	272ec254-b96a-43d3-be95-cacd781abeef	2357.36	257.212			SP112827	361	100
	278aa43e-fa2f-4f5e-a3e8-20a6e40ad2fd	242.193	55.8337			SP112883	392	46
	27b56bf2-7a9d-4061-98d4-61fe2761578c	1829.2	245.833			SP112845	294	104
	27baedac-c623-11e3-bf01-24c6515278c0	262.137	236.011			SP114910	647	265
	2828e5e6-c623-11e3-bf01-24c6515278c0	262.137	236.011			SP114926	515	201
	282b45ee-4af2-4c61-9acc-286eaf8d661a	879.094	103.948			SP114974	511	283
	293a2f0a-4846-4c7c-b8b1-bb741c8d3275	1487.55	289.349			SP114958	347	482
	29548b5f-c88a-4908-8c46-e86483e75067	341.35	53.1022			SP114935	463	195
	29a00d78-b9bb-4c6b-b142-d5b8bfa63455	438.536	40.1014			SP114941	667	463
	2abe2e53-ad9b-4fbc-b9a7-93444f1bea87	44.4668	102.467			SP114937	464	449
	2b36ac4b-eed3-4591-8b4f-b44049dfc5ed	42.4696	21.6752			SP114945	621	460
	2b41746a-95c0-4875-afb5-c6d3d3ad30d9	1713.86	594.738			SP114943	720	467
	2b569b88-c622-11e3-bf01-24c6515278c0	940.185	58.1564			SP114949	631	304
	2c3ada8b-9650-4859-9857-43209c0f7cea	363.38	177.91			SP114960	725	500
	2c794582-c623-11e3-bf01-24c6515278c0	348.596	62.9786			SP114944	964	465
	2c9c50ff-01d9-4703-931b-04119178706f	33.2368	117.291			SP114930	476	293
	2d0e4b82-c623-11e3-bf01-24c6515278c0	348.596	62.9786			SP114946	585	263
	2e43e0ca-54ea-482e-acf2-0048d9187a5c	252.592	73.6024			SP114953	968	384
	2e69c886-535b-4ff0-9236-abf6799acdbd	505	49.2717			SP114924	521	342
	2fb4757d-837e-4f0f-8ab7-ecfbaf0ce122	92.0526	73.9986			SP114986	503	297
	3047e826-c623-11e3-bf01-24c6515278c0	391.617	88.8385			SP114971	484	297
	30a8f292-c623-11e3-bf01-24c6515278c0	391.617	88.8385			SP114920	588	253
	30b9ab02-60f2-4974-85a9-874f247ae932	1265.15	46.0064			SP114898	1061	301
	310b0303-b3bf-4841-b867-996a23259eaf	1444.58	52.7195			SP114932	572	213
	31f3ff14-7d74-447c-a5da-9ad8336c3f3f	2067.52	250.232			SP114934	563	188
	32691396-c623-11e3-bf01-24c6515278c0	396.153	22.1168			SP114982	472	288
	32be40fa-c623-11e3-bf01-24c6515278c0	396.153	22.1168			SP114973	431	271
	33070975-0f35-4518-9ffb-4c6170c32534	338.246	31.5769			SP114904	952	252
	33519ecc-c623-11e3-bf01-24c6515278c0	252.826	50.5846			SP114918	925	225
	335cbfba-c622-11e3-bf01-24c6515278c0	83.2135	55.3372			SP114984	528	262
	33a8693c-c623-11e3-bf01-24c6515278c0	252.826	50.5846			SP114978	593	286
	33de44a2-bec1-402d-872c-d78c1f2d52b3	119.157	72.9048			SP114912	495	229
	34030a28-c622-11e3-bf01-24c6515278c0	83.2135	55.3372			SP114917	622	241
	3461f5c8-c623-11e3-bf01-24c6515278c0	559.845	99.2382			SP114980	532	311
	34a445c2-1eb4-4a9f-8838-cddc2f82aae4	1165.66	43.1287			SP114976	451	272
	34c24482-c623-11e3-bf01-24c6515278c0	559.845	99.2382			SP106835	158	30
	352d3c96-7e58-4828-8467-726f36c3df6c	252.592	73.6024			SP79988	279	15
	355dab4b-a59c-4d6f-9165-d5871a3881ae	159.772	25.8298			SP79971	561	85
	35dc84c1-476c-4d48-ae23-622bf6e043ac	1238.2	66.344			SP80244	461	34
	36680797-36de-413d-b2a1-8804ac1705e9	1497.89	104.694			SP80216	218	47
	36761bf0-c623-11e3-bf01-24c6515278c0	337.349	42.3671			SP79907	356	127
	368e592d-260c-4f58-81c4-a9f1e6177a4b	243.252	74.5259			SP80014	188	30
	36a48946-c622-11e3-bf01-24c6515278c0	708.637	111.669			SP135278	621	12
	36d9c1aa-c623-11e3-bf01-24c6515278c0	337.349	42.3671			SP135184	310	7
	371235d9-55b8-40a7-8cd6-baa7c2ad0493	1543.15	174.642			SP135262	1462	68
	37705cf0-c623-11e3-bf01-24c6515278c0	162.57	135.856			SP135230	2047	113
	380593d8-c623-11e3-bf01-24c6515278c0	162.57	135.856			SP135205	1839	37
	38be69bf-0bec-4d34-9539-9335469401d8	39.7708	79.8487			SP135213	2290	98
	38d8e626-c622-11e3-bf01-24c6515278c0	708.637	111.669			SP135405	1950	335
	39d38c06-3779-4ca4-b103-1d096f93dae8	22.373	26.0573			SP135238	93	2
	39d748b3-ee76-4878-ac21-ab162719550d	438.536	40.1014			SP135420	1953	360
	3a387a39-322d-48ac-b403-1358f0e71479	153.985	114.218			SP135299	2999	308
	3a551616-4840-4111-a8c5-b4aa773d82c2	1444.58	52.7195			SP135390	726	19
	3a6bce45-0431-49d8-82df-b1d9a738e5a6	52.3469	72.1177			SP135209	1080	34
	3aca806b-7e10-40d3-b9c2-025e3ec5e09f	114.589	72.3122			SP135240	2010	232
	3ae3c534-c623-11e3-bf01-24c6515278c0	240.596	97.633			SP83967	1299	184
	3b02a7a7-e5bc-4e77-b691-521603630b00	820.503	121.14			SP105673	1932	287
	3b41cb48-c623-11e3-bf01-24c6515278c0	240.596	97.633			SP84056	1028	358
	3b526846-72d6-4e10-b7cd-8cdb45a92a1c	29.1483	135.711			SP105086	5744	581
	3b55c58d-f95a-4a1d-9aa1-8d2c026656a9	153.985	114.218			SP84858	2881	450
	3b590d75-ccfb-4da8-a2e9-10fb07e02cea	5583.82	206.686			SP84086	752	219
	3bc4b14e-c622-11e3-bf01-24c6515278c0	487.834	24.0928			SP105577	2412	218
	3c78970e-c622-11e3-bf01-24c6515278c0	487.834	24.0928			SP84962	2680	295
	3c86ba21-7b11-4ec7-9d20-a2325197c676	25.8638	83.4799			SP105006	2305	340
	3c92c0e9-68e0-4354-8ed1-b6506878145d	159.772	25.8298			SP105159	3441	332
	436d2f9c-b5ba-4670-a31c-b247e12771a1	67.6351	28.2506			SP85222	797	131
	484b41b1-c917-4b53-a7b2-abf9daae60b3	5583.82	206.686			SP85287	2749	342
	4c755527-3b5d-4d36-822d-990aa1003d6a	24.8106	24.957
	4e93a9b6-ee07-4592-a621-ec2f4ec40a54	820.503	121.14
	553a6732-96dd-45c9-ace8-e4e2b1b79561	697.422	157.107
	5821caff-840b-41b7-aa5d-143620277156	1487.55	289.349
	5c182461-639b-4cda-b064-ec58df4b93eb	49.7736	28.3845
	5e670b71-11bc-4803-8e2c-1f9ec6b99016	97.281	47.3081
	5e8783d6-b32f-495a-854f-71d131f018b4	42.4696	21.6752
	624c41df-f9e1-4ab3-82a0-6bce57569e33	33.2368	117.291
	63afdf3f-8fb9-43d3-999a-17b503eac44c	126.433	80.3977
	64c23882-c622-11e3-bf01-24c6515278c0	190.261	88.6874
	699d6d9c-fdcc-46a0-8705-9605a441b212	243.252	74.5259
	6a26f685-8a69-4caf-a938-f509bcbb0a04	87.5276	82.4156
	6a8d1f81-9e3a-4d5c-98c4-bbe4876bce17	1185.13	20.685
	6baf95f8-7b2a-4b8d-9d2e-693be20b78e2	68.636	29.1315
	72a3ad80-9722-49bb-b508-c88b48dfd0bb	29.8524	36.8175
	752d8fce-9e2f-4773-8a9f-ff1cfa82e52d	1497.89	104.694
	78563937-2e88-4fcc-9a9f-6f9484f72ed2	71.2766	25.2859
	78948156-b23c-48e4-a63a-c954ffbbdb59	77.4745	104.427
	7a5f550c-9c97-4f5f-97cf-4a26a23acac9	674.426	61.797
	7c957969-7e98-41b6-96a7-c09c48adf747	1265.15	46.0064
	814f51e7-34f9-45bf-bc01-5fe55aa4e4ad	99.6287	61.57
	81771224-d92a-4379-907c-ed91f1875883	1543.15	174.642
	8483c0ec-e73b-4957-b4ae-bdf06f9a0312	341.35	53.1022
	850e89e4-2aed-47fd-9ebc-ceb6ae7afdfb	188.084	90.5142
	8e94b2da-26dc-43a0-a9df-c31ba7cb0fe9	22.373	26.0573
	9193114f-5741-43d3-929b-abb71be5a8eb	128.213	29.2076
	943851c1-faee-4926-99c3-571b5cd77f13	253.169	33.9476
	9a71d79e-752e-48b3-8314-f2842bb1a756	338.246	31.5769
	9bfe7e9c-a5ff-433c-8a92-7d8904eae71d	22.178	40.9126
	b22bf9b4-c41d-4b1d-a8a4-6cea295d4fde	153.559	74.5156
	b27f0369-1a39-4bad-a687-19f05584ee3e	1165.66	43.1287
	b6d2fc68-c12b-46a9-9b30-66ee92eba8bb	505	49.2717
	c295d8b2-a625-4d0c-98d0-b6ee19316e97	119.157	72.9048
	c3c3384f-ad93-462b-b310-5acf8470cc70	115.312	138.091
	c41152be-7a27-4c2c-9525-e4c928c11448	52.3469	72.1177
	c47500dd-1af3-4a98-8eb5-16ce381bb5a0	29.1483	135.711
	c6c10e22-b0a4-40df-95d5-36c7e134b69c	25.8638	83.4799
	ce71eb1c-0380-46fe-97b1-a651d7bfcc7f	118.332	94.0895
	d4030c6c-592d-437a-ab62-b509de8463a2	272.592	48.7711
	dc10ea9a-b9fa-4254-8666-ed1eb4e2153b	92.6307	207.89
	dcabdbf8-cd5d-4e34-a999-290a5de71c24	630.066	60.7528
	df088722-4cc7-4f03-88cd-d86ed07e4653	33.6597	51.5033
	ebafeeb6-5783-469c-b6f8-2498c287c456	1829.2	245.833
	ed7825bb-2692-4f9b-b402-03c9b9e3da93	363.38	177.91
	ee519ce3-2dc5-43d4-a09f-0c4269ac8e04	44.4668	102.467
	f4e8c517-b4ce-4080-921b-247a9e4c1171	1704.45	59.4217
	f621ac4c-0b23-4113-a540-b47a8c54fbae	21.934	29.7386
	f7c906e9-75e6-49ec-8f6b-bcc3ced66458	45.5279	243.696
	fe738b62-f870-438a-8125-554aea982a15	239.133	56.9976
	fe83d53f-f3f2-4970-8cf2-c552e54027c1	224.493	83.4743

## Sheet: Supplementary Figure 4
Supp 4
	SBS18
		MutationType	ID83A	ID83B	ID83C	ID83D
		1:Del:C:0	0.0116125	0.0115855	0.00174277	0.0735477
		1:Del:C:1	0.00782622	0.00586048	0.00050702	0.0475811
		1:Del:C:2	0.00283786	0.00352311	0.00035889	0.0243188
		1:Del:C:3	0.00379534	0.00190423	0	0.0169918
		1:Del:C:4	0.0040675	0.00162975	0	0.00964986
		1:Del:C:5	0.0115825	0.00420381	0.00035177	0.00515108
		1:Del:T:0	0.0130983	0.00506479	0.00103289	0.0526989
		1:Del:T:1	0.011262	0.00073129	0.00053935	0.033239
		1:Del:T:2	0.010748	0.00225222	0.00053898	0.037697
		1:Del:T:3	0.0171455	0.00393114	0.0007264	0.0274047
		1:Del:T:4	0.0352577	0.00803907	0.00257195	0.0283786
		1:Del:T:5	0.442524	0.0212833	0.0113485	0.0103634
		1:Ins:C:0	0.0132011	0.00371505	0.00056758	0.00602064
		1:Ins:C:1	2.494e-05	2.7e-07	0.231042	0.00074849
		1:Ins:C:2	0.00028211	3e-08	0.115577	0.00414208
		1:Ins:C:3	0.00106129	0.00143524	0.0410458	0.00281246
		1:Ins:C:4	0.00285296	0.0014576	0.0147471	0.00366968
		1:Ins:C:5	0.0142288	0.0188501	0.00421631	0.0049636
		1:Ins:T:0	0.00474458	0.0044192	0.00046849	0.00438976
		1:Ins:T:1	0.00438283	0.0038985	0.228614	0.0276944
		1:Ins:T:2	0.00368959	0.00461201	0.137749	0.0190206
		1:Ins:T:3	0.00300749	0.00843481	0.0916089	0.01126
		1:Ins:T:4	0.0110517	0.01016	0.0464363	0.0118137
		1:Ins:T:5	0.214942	0.750253	0.0545539	0.0941414
		2:Del:R:0	0.00527231	0.00085992	0	0.0177077
		2:Del:R:1	0.0117147	0.00471852	0.00135738	0.0299578
		2:Del:R:2	0.00310737	0.00261938	0.00016653	0.00838712
		2:Del:R:3	0.00185768	0.00020266	0	0.00244972
		2:Del:R:4	0.00064981	0.00112176	0	0.00105208
		2:Del:R:5	0.00121075	0.00039349	0	0.00673137
		3:Del:R:0	0.00096837	0.00028397	0.00015833	0.00887919
		3:Del:R:1	0.00890962	0.00712594	0.00052559	0.0233599
		3:Del:R:2	0.0027389	0.00127492	0.00018023	0.00527426
		3:Del:R:3	0.00095445	6.338e-05	0.00018382	0.00215064
		3:Del:R:4	2.2e-05	0.00038236	0	0.00265839
		3:Del:R:5	9.3e-07	0.00082955	0	0.00106598
		4:Del:R:0	0.00140818	0.00196124	0	0.00788024
		4:Del:R:1	0.00555666	0.00335247	0.00032181	0.0166253
		4:Del:R:2	0.0014693	0.00118768	0	0.00175814
		4:Del:R:3	0.00111265	4.954e-05	0	0.00097897
		4:Del:R:4	3.51e-06	0.0005274	0	0.00021626
		4:Del:R:5	4.328e-05	0.00038703	0	6.785e-05
		5:Del:R:0	0.00907614	0.00215831	0.00104127	0.0516929
		5:Del:R:1	0.00368883	0.00577078	0.00056776	0.00313274
		5:Del:R:2	0.00019108	0.00017363	0	8.5e-07
		5:Del:R:3	0.00010482	7e-08	1e-08	7e-08
		5:Del:R:4	0.00010571	7e-08	1e-08	8e-08
		5:Del:R:5	0	1.276e-05	1e-08	0.00059225
		2:Ins:R:0	0.00151522	0.00375268	0.00020145	0.00041647
		2:Ins:R:1	0.00282387	0.00121475	0	0.00343897
		2:Ins:R:2	0.00244233	0.00047855	0.00017854	0.00286578
		2:Ins:R:3	0.00104137	0.00131436	0.0003655	0.00017074
		2:Ins:R:4	0.00202566	0.00543339	0.00053227	0.00065172
		2:Ins:R:5	0.0119156	0.0212807	0.00090263	0.00014538
		3:Ins:R:0	0.0012061	0.000785	0	0.00106519
		3:Ins:R:1	0.00136836	0.00268543	0.00016199	0.00239676
		3:Ins:R:2	0.00018806	0.0001418	0.00019286	0.00276796
		3:Ins:R:3	1e-08	1.44e-06	1e-08	0.00030335
		3:Ins:R:4	0.00026284	0.00024285	0	0.00094251
		3:Ins:R:5	0.00140723	0.00334695	0.00017124	0.00034678
		4:Ins:R:0	0.00065668	0.00101704	0.00018413	0.00067317
		4:Ins:R:1	0.00277335	0.00219767	0.00032991	0.00308677
		4:Ins:R:2	0	0.00042056	0	0.00135457
		4:Ins:R:3	0.00027663	0.00011878	0	0.00021736
		4:Ins:R:4	0.00062574	0.00097944	0	0.00037773
		4:Ins:R:5	0.00102912	0.00458854	0	0.00091923
		5:Ins:R:0	5.183e-05	0.00181291	0.00057083	0.00679147
		5:Ins:R:1	0.00867955	0.0124338	0.00105848	0.0125005
		5:Ins:R:2	2.939e-05	0.00054217	0.00035926	3.277e-05
		5:Ins:R:3	1e-08	0.00013567	1e-08	1.3e-07
		5:Ins:R:4	7.193e-05	0.00094272	0	2.111e-05
		5:Ins:R:5	0.00011414	0.00021882	0	0.00045813
		2:Del:M:1	0.0105053	0.00477303	0.00037745	0.0256611
		3:Del:M:1	0.00050523	0.0011385	0.00017087	0.00799837
		3:Del:M:2	0.00692966	0.00223608	0.00034949	0.0102404
		4:Del:M:1	0.0014884	0.00096652	0	0.00690981
		4:Del:M:2	0.00482834	0.00047683	0	0.0086176
		4:Del:M:3	0.00432256	0.00264079	0.00070567	0.0130827
		5:Del:M:1	0.00873938	0.00356848	0.00034433	0.0394106
		5:Del:M:2	0.00472432	0.00225754	0.00073033	0.040078
		5:Del:M:3	0.00393503	0.00062737	0.00089839	0.0286361
		5:Del:M:4	0.00392308	0.00169424	0	0.015023
		5:Del:M:5	0.00419963	0.00083356	0.00036716	0.0120793

## Sheet: Supplementary Figure 12
Supp 12A
	SNV
		RPE-1 WT	RPE-2 WT	CHP134 WT	RPE-1 HMCES-/-	RPE-2 PolH -/-	CHP134 MUTYH-/-	CHP134 OGG1-/-
		1698	1304	1297	1608	1191	2063	1313
		1778		771	2421		2317	2232
		1156			2665
		1144			3225
					2453
					1532
Supp 12B
	WT				HMCES				PolH				MUTYH				OGG1				SBS18
		MutationType	SBS96A			MutationType	SBS96A			MutationType	SBS96A			MutationType	SBS96A			MutationType	SBS96A			MutationType	SBS18_GRCh37
		A[C>A]A	0.025419			A[C>A]A	0.0228337			A[C>A]A	0.0267338			A[C>A]A	0.0252397			A[C>A]A	0.0485106			A[C>A]A	0.0515339
		A[C>A]C	0.0105783			A[C>A]C	0.00932681			A[C>A]C	0.010084			A[C>A]C	0.00804794			A[C>A]C	0.0120959			A[C>A]C	0.0158104
		A[C>A]G	0.00169495			A[C>A]G	0.00161393			A[C>A]G	0.00160371			A[C>A]G	0.00245434			A[C>A]G	0.00296756			A[C>A]G	0.0024316
		A[C>A]T	0.0154675			A[C>A]T	0.012623			A[C>A]T	0.0175399			A[C>A]T	0.0135685			A[C>A]T	0.0222285			A[C>A]T	0.0214141
		A[C>G]A	0.0135838			A[C>G]A	0.00915564			A[C>G]A	0.00740554			A[C>G]A	0.00325342			A[C>G]A	0.00492524			A[C>G]A	0.00173114
		A[C>G]C	0.00578082			A[C>G]C	0.00601697			A[C>G]C	0.00608732			A[C>G]C	0.00330365			A[C>G]C	0.00141608			A[C>G]C	0.0025917
		A[C>G]G	0.00194427			A[C>G]G	0.00138593			A[C>G]G	0.00328295			A[C>G]G	0.00067125			A[C>G]G	0.00028495			A[C>G]G	0.00192126
		A[C>G]T	0.00785492			A[C>G]T	0.00775173			A[C>G]T	0.00929471			A[C>G]T	0.00344521			A[C>G]T	0.00275318			A[C>G]T	0.00408268
		A[C>T]A	0.0203359			A[C>T]A	0.020981			A[C>T]A	0.0444836			A[C>T]A	0.0101758			A[C>T]A	0.0122398			A[C>T]A	0.00920605
		A[C>T]C	0.0146641			A[C>T]C	0.0116916			A[C>T]C	0.00993282			A[C>T]C	0.00649087			A[C>T]C	0.0079323			A[C>T]C	0.00465306
		A[C>T]G	0.00619113			A[C>T]G	0.00510357			A[C>T]G	0.0217296			A[C>T]G	0.00090868			A[C>T]G	0.00296192			A[C>T]G	0.012208
		A[C>T]T	0.0131042			A[C>T]T	0.0108969			A[C>T]T	0.0172796			A[C>T]T	0.00875571			A[C>T]T	0.0121241			A[C>T]T	0.00797524
		A[T>A]A	0.0068144			A[T>A]A	0.00846447			A[T>A]A	0.0150881			A[T>A]A	0.00699087			A[T>A]A	0.00695063			A[T>A]A	0.00249164
		A[T>A]C	0.00425035			A[T>A]C	0.00485903			A[T>A]C	0.00308144			A[T>A]C	0.00249543			A[T>A]C	0.00372637			A[T>A]C	0.000878577
		A[T>A]G	0.00505713			A[T>A]G	0.0047044			A[T>A]G	0.00312343			A[T>A]G	0.00319406			A[T>A]G	0.00162203			A[T>A]G	0.00260171
		A[T>A]T	0.0117555			A[T>A]T	0.0126733			A[T>A]T	0.0156507			A[T>A]T	0.00734475			A[T>A]T	0.00752045			A[T>A]T	0.00784515
		A[T>C]A	0.0273632			A[T>C]A	0.0299144			A[T>C]A	0.0372964			A[T>C]A	0.0311667			A[T>C]A	0.0393286			A[T>C]A	0.00202133
		A[T>C]C	0.0076108			A[T>C]C	0.0084695			A[T>C]C	0.00628043			A[T>C]C	0.0050137			A[T>C]C	0.0058928			A[T>C]C	0.00209137
		A[T>C]G	0.0107964			A[T>C]G	0.0148166			A[T>C]G	0.0314357			A[T>C]G	0.00963698			A[T>C]G	0.0152186			A[T>C]G	0.00208137
		A[T>C]T	0.0198234			A[T>C]T	0.0182955			A[T>C]T	0.0265911			A[T>C]T	0.0166233			A[T>C]T	0.0167673			A[T>C]T	0.00424279
		A[T>G]A	0.00327043			A[T>G]A	0.00397008			A[T>G]A	0.00252729			A[T>G]A	0.00374429			A[T>G]A	0.00507757			A[T>G]A	0.000721474
		A[T>G]C	0.00259176			A[T>G]C	0.00259062			A[T>G]C	0.00243493			A[T>G]C	0.00142238			A[T>G]C	0.00162201			A[T>G]C	0.000858564
		A[T>G]G	0.00362362			A[T>G]G	0.00408516			A[T>G]G	0.00236776			A[T>G]G	0.00118037			A[T>G]G	0.00217773			A[T>G]G	0.00199131
		A[T>G]T	0.0100121			A[T>G]T	0.00873633			A[T>G]T	0.0102183			A[T>G]T	0.00187215			A[T>G]T	0.00229619			A[T>G]T	0.00184121
		C[C>A]A	0.0294893			C[C>A]A	0.0258875			C[C>A]A	0.0183291			C[C>A]A	0.0494383			C[C>A]A	0.0505613			C[C>A]A	0.0740486
		C[C>A]C	0.0116205			C[C>A]C	0.0102762			C[C>A]C	0.00489504			C[C>A]C	0.0197922			C[C>A]C	0.00891114			C[C>A]C	0.0196129
		C[C>A]G	0.00273373			C[C>A]G	0.00282581			C[C>A]G	0.00327456			C[C>A]G	0.00608676			C[C>A]G	0.00554584			C[C>A]G	0.0120079
		C[C>A]T	0.0295516			C[C>A]T	0.0262407			C[C>A]T	0.0186986			C[C>A]T	0.0518493			C[C>A]T	0.0309591			C[C>A]T	0.0363239
		C[C>G]A	0.00768525			C[C>G]A	0.00513162			C[C>G]A	0.00570949			C[C>G]A	0.00221918			C[C>G]A	0.00286037			C[C>G]A	0.000613403
		C[C>G]C	0.0085457			C[C>G]C	0.00570339			C[C>G]C	0.00428211			C[C>G]C	0.0032831			C[C>G]C	0.00246827			C[C>G]C	0.00226149
		C[C>G]G	0.00074276			C[C>G]G	0.00078252			C[C>G]G	0.00242654			C[C>G]G	0.00045436			C[C>G]G	6e-08			C[C>G]G	0.00358235
		C[C>G]T	0.00693386			C[C>G]T	0.0058048			C[C>G]T	0.00539043			C[C>G]T	0.00439726			C[C>G]T	0.0015938			C[C>G]T	0.00379249
		C[C>T]A	0.0204501			C[C>T]A	0.0210342			C[C>T]A	0.0267422			C[C>T]A	0.00844977			C[C>T]A	0.0143187			C[C>T]A	0.0117077
		C[C>T]C	0.0155938			C[C>T]C	0.0178438			C[C>T]C	0.017775			C[C>T]C	0.00640183			C[C>T]C	0.0062708			C[C>T]C	0.00676444
		C[C>T]G	0.00572368			C[C>T]G	0.00898015			C[C>T]G	0.0241897			C[C>T]G	0.00274886			C[C>T]G	0.00332017			C[C>T]G	0.016811
		C[C>T]T	0.0150641			C[C>T]T	0.0154646			C[C>T]T	0.0135348			C[C>T]T	0.00613242			C[C>T]T	0.00742736			C[C>T]T	0.00665437
		C[T>A]A	0.00583102			C[T>A]A	0.0039183			C[T>A]A	0.00346768			C[T>A]A	0.00549543			C[T>A]A	0.00493371			C[T>A]A	0.000542356
		C[T>A]C	0.00567867			C[T>A]C	0.00588104			C[T>A]C	0.00486985			C[T>A]C	0.00396804			C[T>A]C	0.00349788			C[T>A]C	0.00306201
		C[T>A]G	0.00626385			C[T>A]G	0.00544304			C[T>A]G	0.00501259			C[T>A]G	0.00531507			C[T>A]G	0.0052299			C[T>A]G	0.00321211
		C[T>A]T	0.00756752			C[T>A]T	0.00462385			C[T>A]T	0.00158692			C[T>A]T	0.00338356			C[T>A]T	0.00548378			C[T>A]T	0.00226149
		C[T>C]A	0.0100952			C[T>C]A	0.0145807			C[T>C]A	0.01534			C[T>C]A	0.0148036			C[T>C]A	0.0131312			C[T>C]A	0.000386254
		C[T>C]C	0.0104138			C[T>C]C	0.0114097			C[T>C]C	0.00842989			C[T>C]C	0.00362329			C[T>C]C	0.00430183			C[T>C]C	0.00246162
		C[T>C]G	0.010187			C[T>C]G	0.0117829			C[T>C]G	0.0212007			C[T>C]G	0.00448402			C[T>C]G	0.00275036			C[T>C]G	0.00162107
		C[T>C]T	0.0130471			C[T>C]T	0.0156782			C[T>C]T	0.0119731			C[T>C]T	0.00716667			C[T>C]T	0.00887165			C[T>C]T	0.00256168
		C[T>G]A	0.00330852			C[T>G]A	0.00324583			C[T>G]A	0.00598656			C[T>G]A	0.00180365			C[T>G]A	0.00203667			C[T>G]A	0.000111073
		C[T>G]C	0.003009			C[T>G]C	0.00456056			C[T>G]C	0.00445844			C[T>G]C	0.00087216			C[T>G]C	0.00029623			C[T>G]C	0.00199131
		C[T>G]G	0.0037777			C[T>G]G	0.00574727			C[T>G]G	0.00708648			C[T>G]G	0.00192922			C[T>G]G	0.00171791			C[T>G]G	0.00293193
		C[T>G]T	0.00699619			C[T>G]T	0.0150446			C[T>G]T	0.0036272			C[T>G]T	0.00307991			C[T>G]T	0.00401128			C[T>G]T	0.00414272
		G[C>A]A	0.0323182			G[C>A]A	0.0269253			G[C>A]A	0.0214106			G[C>A]A	0.0459338			G[C>A]A	0.0879718			G[C>A]A	0.109072
		G[C>A]C	0.00912915			G[C>A]C	0.00793728			G[C>A]C	0.00686817			G[C>A]C	0.0146393			G[C>A]C	0.0139069			G[C>A]C	0.0173114
		G[C>A]G	0.00111672			G[C>A]G	0.00233602			G[C>A]G	0.00087324			G[C>A]G	0.00218721			G[C>A]G	0.00403949			G[C>A]G	0.00756497
		G[C>A]T	0.0197351			G[C>A]T	0.0199353			G[C>A]T	0.0072628			G[C>A]T	0.0511256			G[C>A]T	0.0567052			G[C>A]T	0.062341
		G[C>G]A	0.00330506			G[C>G]A	0.00392908			G[C>G]A	0.00352645			G[C>G]A	0.00178311			G[C>G]A	0.0026488			G[C>G]A	0.000635417
		G[C>G]C	0.00312674			G[C>G]C	0.00356228			G[C>G]C	0.00332494			G[C>G]C	0.00159589			G[C>G]C	0.00281523			G[C>G]C	0.00134088
		G[C>G]G	0.00034804			G[C>G]G	0.00050491			G[C>G]G	0.00078929			G[C>G]G	0.00045436			G[C>G]G	0.00031315			G[C>G]G	0.00063942
		G[C>G]T	0.00352493			G[C>G]T	0.00529991			G[C>G]T	0.00246012			G[C>G]T	0.00266667			G[C>G]T	0.00139354			G[C>G]T	0.00123081
		G[C>T]A	0.0120325			G[C>T]A	0.0129725			G[C>T]A	0.0143829			G[C>T]A	0.00675342			G[C>T]A	0.00662059			G[C>T]A	0.00968636
		G[C>T]C	0.00995325			G[C>T]C	0.0103625			G[C>T]C	0.0114022			G[C>T]C	0.0092968			G[C>T]C	0.00658956			G[C>T]C	0.00817537
		G[C>T]G	0.00674515			G[C>T]G	0.00668009			G[C>T]G	0.0177414			G[C>T]G	0.00434703			G[C>T]G	0.00280395			G[C>T]G	0.0148097
		G[C>T]T	0.00886426			G[C>T]T	0.00842779			G[C>T]T	0.0118052			G[C>T]T	0.00584703			G[C>T]T	0.0066629			G[C>T]T	0.0066944
		G[T>A]A	0.00253983			G[T>A]A	0.00310342			G[T>A]A	0.00081448			G[T>A]A	0.00291096			G[T>A]A	0.00384767			G[T>A]A	0.00160105
		G[T>A]C	0.00371018			G[T>A]C	0.00327244			G[T>A]C	0.00532326			G[T>A]C	0.00252283			G[T>A]C	0.00317348			G[T>A]C	0.00195128
		G[T>A]G	0.00478359			G[T>A]G	0.00295742			G[T>A]G	0.00090683			G[T>A]G	0.00306849			G[T>A]G	0.00419464			G[T>A]G	0.0018312
		G[T>A]T	0.00578774			G[T>A]T	0.00561493			G[T>A]T	0.00502938			G[T>A]T	0.00468493			G[T>A]T	0.0011171			G[T>A]T	0.00346227
		G[T>C]A	0.0104917			G[T>C]A	0.0104473			G[T>C]A	0.00937027			G[T>C]A	0.00909132			G[T>C]A	0.0116107			G[T>C]A	0.000708465
		G[T>C]C	0.00647334			G[T>C]C	0.00563219			G[T>C]C	0.00638119			G[T>C]C	0.00333333			G[T>C]C	0.0039464			G[T>C]C	0.00226149
		G[T>C]G	0.00753636			G[T>C]G	0.00854358			G[T>C]G	0.0160201			G[T>C]G	0.00274658			G[T>C]G	0.00537376			G[T>C]G	0.00398262
		G[T>C]T	0.00997057			G[T>C]T	0.0110853			G[T>C]T	0.00677582			G[T>C]T	0.00557078			G[T>C]T	0.00637799			G[T>C]T	0.00315207
		G[T>G]A	0.00186982			G[T>G]A	0.00154057			G[T>G]A	8e-08			G[T>G]A	0.00089271			G[T>G]A	0.00083217			G[T>G]A	0.000870572
		G[T>G]C	0.00212431			G[T>G]C	0.0012047			G[T>G]C	0.00261125			G[T>G]C	0.00022149			G[T>G]C	0.00080398			G[T>G]C	3.7e-05
		G[T>G]G	0.00264371			G[T>G]G	0.00205265			G[T>G]G	0.00440806			G[T>G]G	0.00232877			G[T>G]G	0.00173767			G[T>G]G	0.00583383
		G[T>G]T	0.00412396			G[T>G]T	0.00527474			G[T>G]T	0.00671704			G[T>G]T	0.00090412			G[T>G]T	0.00200282			G[T>G]T	0.00214141
		T[C>A]A	0.0285717			T[C>A]A	0.0281753			T[C>A]A	0.0135181			T[C>A]A	0.0815959			T[C>A]A	0.0465388			T[C>A]A	0.0738485
		T[C>A]C	0.0184868			T[C>A]C	0.014754			T[C>A]C	0.0115533			T[C>A]C	0.0524429			T[C>A]C	0.0239267			T[C>A]C	0.0436287
		T[C>A]G	0.00394217			T[C>A]G	0.00336378			T[C>A]G	0.00615449			T[C>A]G	0.00662329			T[C>A]G	0.00450211			T[C>A]G	0.0127083
		T[C>A]T	0.0498667			T[C>A]T	0.0526179			T[C>A]T	0.0194207			T[C>A]T	0.130427			T[C>A]T	0.0767052			T[C>A]T	0.12208
		T[C>G]A	0.0112829			T[C>G]A	0.00914053			T[C>G]A	0.00694374			T[C>G]A	0.00399772			T[C>G]A	0.00471932			T[C>G]A	0.00214141
		T[C>G]C	0.0107947			T[C>G]C	0.00904344			T[C>G]C	0.00159531			T[C>G]C	0.00236301			T[C>G]C	0.00294217			T[C>G]C	0.00464305
		T[C>G]G	0.00106477			T[C>G]G	0.00099469			T[C>G]G	8e-08			T[C>G]G	0.00044295			T[C>G]G	0.00086602			T[C>G]G	0.000899591
		T[C>G]T	0.0204155			T[C>G]T	0.0128812			T[C>G]T	0.0111755			T[C>G]T	0.00568721			T[C>G]T	0.0053653			T[C>G]T	0.00318209
		T[C>T]A	0.0216638			T[C>T]A	0.0270584			T[C>T]A	0.0249286			T[C>T]A	0.00786758			T[C>T]A	0.0108491			T[C>T]A	0.0114075
		T[C>T]C	0.017036			T[C>T]C	0.0221584			T[C>T]C	0.0205793			T[C>T]C	0.0084589			T[C>T]C	0.0146855			T[C>T]C	0.0114075
		T[C>T]G	0.00582064			T[C>T]G	0.00464471			T[C>T]G	0.0120739			T[C>T]G	0.00235845			T[C>T]G	0.00088296			T[C>T]G	0.0118078
		T[C>T]T	0.0163902			T[C>T]T	0.0206106			T[C>T]T	0.0189001			T[C>T]T	0.00965525			T[C>T]T	0.0126319			T[C>T]T	0.00375247
		T[T>A]A	0.0120273			T[T>A]A	0.0110062			T[T>A]A	0.0193703			T[T>A]A	0.0102489			T[T>A]A	0.0103639			T[T>A]A	0.0108071
		T[T>A]C	0.00773719			T[T>A]C	0.00742304			T[T>A]C	0.00592779			T[T>A]C	0.00525342			T[T>A]C	0.00715373			T[T>A]C	0.00273179
		T[T>A]G	0.00477147			T[T>A]G	0.00412903			T[T>A]G	0.00335013			T[T>A]G	0.00565068			T[T>A]G	0.00770381			T[T>A]G	0.00179118
		T[T>A]T	0.0125104			T[T>A]T	0.00983026			T[T>A]T	0.0079513			T[T>A]T	0.00849772			T[T>A]T	0.0121213			T[T>A]T	0.00710467
		T[T>C]A	0.022339			T[T>C]A	0.0221325			T[T>C]A	0.0134677			T[T>C]A	0.0277215			T[T>C]A	0.0354414			T[T>C]A	0.00180118
		T[T>C]C	0.0149446			T[T>C]C	0.0128042			T[T>C]C	0.0116037			T[T>C]C	0.00832192			T[T>C]C	0.0104429			T[T>C]C	0.00618406
		T[T>C]G	0.00885214			T[T>C]G	0.0086716			T[T>C]G	0.0117212			T[T>C]G	0.0119863			T[T>C]G	0.0112779			T[T>C]G	0.00326214
		T[T>C]T	0.0163781			T[T>C]T	0.0225058			T[T>C]T	0.0207725			T[T>C]T	0.0150799			T[T>C]T	0.0184259			T[T>C]T	0.00337222
		T[T>G]A	0.00516274			T[T>G]A	0.00455696			T[T>G]A	0.00404702			T[T>G]A	0.00482648			T[T>G]A	0.00521297			T[T>G]A	0.000696458
		T[T>G]C	0.00548303			T[T>G]C	0.00593211			T[T>G]C	8e-08			T[T>G]C	0.00193607			T[T>G]C	0.00229901			T[T>G]C	0.00210138
		T[T>G]G	0.0080644			T[T>G]G	0.00646001			T[T>G]G	0.00528967			T[T>G]G	0.0026347			T[T>G]G	0.00313117			T[T>G]G	0.00145095
		T[T>G]T	0.0142417			T[T>G]T	0.0206516			T[T>G]T	0.0136104			T[T>G]T	0.0068379			T[T>G]T	0.00518194			T[T>G]T	0.00516339

## Sheet: Supplementary Figure 13
Supp 13A
	INDEL
		RPE-1 WT	RPE-2 WT	CHP134 WT	RPE-1 HMCES-/-	RPE-2 PolH -/-	CHP134 MUTYH-/-	CHP134 OGG1-/-
		262	94	218	330	96	208	194
		263		117	352		140	148
		280			515
		347			598
					509
					320
Supp 13B
	WT				HMCES				PolH				MUTYH				OGG1				ID5
		MutationType	ID83A			MutationType	ID83A			MutationType	ID83A			MutationType	ID83A			MutationType	ID83A			MutationType	ID5_GRCh37
		1:Del:C:0	0.0163538			1:Del:C:0	0.0155981			1:Del:C:0	1.04e-06			1:Del:C:0	0.0205167			1:Del:C:0	0.046402			1:Del:C:0	0.0222021
		1:Del:C:1	0.00696176			1:Del:C:1	0.00696641			1:Del:C:1	1.04e-06			1:Del:C:1	0.00227046			1:Del:C:1	0.0149119			1:Del:C:1	0.0285472
		1:Del:C:2	3.5e-07			1:Del:C:2	0.0038453			1:Del:C:2	0.0102081			1:Del:C:2	0.00568969			1:Del:C:2	5.8e-07			1:Del:C:2	0.0265969
		1:Del:C:3	0.00364592			1:Del:C:3	0.00221426			1:Del:C:3	1.04e-06			1:Del:C:3	0.00836197			1:Del:C:3	5.8e-07			1:Del:C:3	0.0141591
		1:Del:C:4	3.5e-07			1:Del:C:4	0.0015893			1:Del:C:4	1.04e-06			1:Del:C:4	5.7e-07			1:Del:C:4	5.8e-07			1:Del:C:4	0.00287342
		1:Del:C:5	0.00513019			1:Del:C:5	0.00499235			1:Del:C:5	1.04e-06			1:Del:C:5	5.7e-07			1:Del:C:5	0.00280733			1:Del:C:5	0.00260245
		1:Del:T:0	0.0169875			1:Del:T:0	0.0118482			1:Del:T:0	0.0296857			1:Del:T:0	0.023074			1:Del:T:0	0.00304122			1:Del:T:0	0.101481
		1:Del:T:1	0.0124651			1:Del:T:1	0.0107773			1:Del:T:1	1.04e-06			1:Del:T:1	0.011063			1:Del:T:1	0.0182744			1:Del:T:1	0.1061
		1:Del:T:2	0.0121873			1:Del:T:2	0.0104686			1:Del:T:2	0.0204156			1:Del:T:2	0.0100286			1:Del:T:2	0.0026319			1:Del:T:2	0.114128
		1:Del:T:3	0.00673602			1:Del:T:3	0.0084222			1:Del:T:3	1.04e-06			1:Del:T:3	0.00330487			1:Del:T:3	0.0113155			1:Del:T:3	0.0889622
		1:Del:T:4	0.00510419			1:Del:T:4	0.00663867			1:Del:T:4	1.04e-06			1:Del:T:4	0.00597702			1:Del:T:4	5.8e-07			1:Del:T:4	0.0522595
		1:Del:T:5	0.363916			1:Del:T:5	0.278225			1:Del:T:5	0.0916611			1:Del:T:5	0.325306			1:Del:T:5	0.267828			1:Del:T:5	0.0306105
		1:Ins:C:0	0.00278662			1:Ins:C:0	0.0054878			1:Ins:C:0	0.0111455			1:Ins:C:0	0.0177007			1:Ins:C:0	0.0172803			1:Ins:C:0	0.000542252
		1:Ins:C:1	0.00260432			1:Ins:C:1	0.00114345			1:Ins:C:1	1.04e-06			1:Ins:C:1	0.00563223			1:Ins:C:1	0.00292427			1:Ins:C:1	0.0012429
		1:Ins:C:2	3.5e-07			1:Ins:C:2	2.3e-07			1:Ins:C:2	1.04e-06			1:Ins:C:2	5.7e-07			1:Ins:C:2	0.0032459			1:Ins:C:2	0.00315167
		1:Ins:C:3	3.5e-07			1:Ins:C:3	2.3e-07			1:Ins:C:3	1.04e-06			1:Ins:C:3	0.00284514			1:Ins:C:3	0.00309971			1:Ins:C:3	0.000602848
		1:Ins:C:4	0.00093777			1:Ins:C:4	0.00076236			1:Ins:C:4	1.04e-06			1:Ins:C:4	0.00620692			1:Ins:C:4	5.8e-07			1:Ins:C:4	0.000197582
		1:Ins:C:5	0.00874123			1:Ins:C:5	0.00914243			1:Ins:C:5	0.031144			1:Ins:C:5	0.0028164			1:Ins:C:5	0.00883026			1:Ins:C:5	0.000433544
		1:Ins:T:0	0.00358516			1:Ins:T:0	0.00666917			1:Ins:T:0	0.00895825			1:Ins:T:0	0.00589082			1:Ins:T:0	0.0207012			1:Ins:T:0	0.00636196
		1:Ins:T:1	0.00631071			1:Ins:T:1	0.00665011			1:Ins:T:1	0.00895824			1:Ins:T:1	0.0113791			1:Ins:T:1	0.0027781			1:Ins:T:1	0.0134627
		1:Ins:T:2	0.00599822			1:Ins:T:2	0.00404726			1:Ins:T:2	1.04e-06			1:Ins:T:2	0.00543109			1:Ins:T:2	0.0028658			1:Ins:T:2	0.0297211
		1:Ins:T:3	0.00344624			1:Ins:T:3	0.00477138			1:Ins:T:3	0.0217697			1:Ins:T:3	0.00267272			1:Ins:T:3	0.00307049			1:Ins:T:3	0.0188402
		1:Ins:T:4	0.00633676			1:Ins:T:4	0.00886808			1:Ins:T:4	1.04e-06			1:Ins:T:4	0.00298881			1:Ins:T:4	0.00307048			1:Ins:T:4	0.0112688
		1:Ins:T:5	0.376711			1:Ins:T:5	0.463927			1:Ins:T:5	0.26363			1:Ins:T:5	0.140025			1:Ins:T:5	0.1333			1:Ins:T:5	0.00143921
		2:Del:R:0	0.00166691			2:Del:R:0	0.00120441			2:Del:R:0	0.0103123			2:Del:R:0	0.0142238			2:Del:R:0	0.0290049			2:Del:R:0	0.0280544
		2:Del:R:1	0.00359383			2:Del:R:1	0.00268679			2:Del:R:1	0.0217696			2:Del:R:1	0.00557487			2:Del:R:1	0.00587733			2:Del:R:1	0.0245627
		2:Del:R:2	0.00087701			2:Del:R:2	0.00236668			2:Del:R:2	1.04e-06			2:Del:R:2	5.7e-07			2:Del:R:2	5.8e-07			2:Del:R:2	0.00456262
		2:Del:R:3	0.00088569			2:Del:R:3	0.0015741			2:Del:R:3	1.04e-06			2:Del:R:3	5.7e-07			2:Del:R:3	5.8e-07			2:Del:R:3	0.000395919
		2:Del:R:4	3.5e-07			2:Del:R:4	2.3e-07			2:Del:R:4	1.04e-06			2:Del:R:4	5.7e-07			2:Del:R:4	5.8e-07			2:Del:R:4	0.000867563
		2:Del:R:5	0.0747206			2:Del:R:5	0.0546526			2:Del:R:5	0.0428099			2:Del:R:5	0.0287923			2:Del:R:5	0.0206426			2:Del:R:5	0.0214268
		3:Del:R:0	0.00097249			3:Del:R:0	2.3e-07			3:Del:R:0	1.04e-06			3:Del:R:0	0.00275891			3:Del:R:0	0.00845017			3:Del:R:0	0.0171364
		3:Del:R:1	3.5e-07			3:Del:R:1	0.00227145			3:Del:R:1	0.0104163			3:Del:R:1	5.7e-07			3:Del:R:1	5.8e-07			3:Del:R:1	0.00590979
		3:Del:R:2	3.5e-07			3:Del:R:2	0.00144829			3:Del:R:2	1.04e-06			3:Del:R:2	5.7e-07			3:Del:R:2	5.8e-07			3:Del:R:2	0.00084271
		3:Del:R:3	3.5e-07			3:Del:R:3	0.00081953			3:Del:R:3	1.04e-06			3:Del:R:3	0.00284513			3:Del:R:3	5.8e-07			3:Del:R:3	0.000621155
		3:Del:R:4	0.00082493			3:Del:R:4	0.00044227			3:Del:R:4	1.04e-06			3:Del:R:4	5.7e-07			3:Del:R:4	5.8e-07			3:Del:R:4	0.00586707
		3:Del:R:5	0.00264772			3:Del:R:5	0.00072807			3:Del:R:5	1.04e-06			3:Del:R:5	5.7e-07			3:Del:R:5	5.8e-07			3:Del:R:5	0.00837891
		4:Del:R:0	3.5e-07			4:Del:R:0	0.00033938			4:Del:R:0	1.04e-06			4:Del:R:0	0.003075			4:Del:R:0	0.0139762			4:Del:R:0	0.0107913
		4:Del:R:1	0.00150195			4:Del:R:1	0.00237053			4:Del:R:1	0.0105206			4:Del:R:1	0.00560361			4:Del:R:1	5.8e-07			4:Del:R:1	0.00284357
		4:Del:R:2	3.5e-07			4:Del:R:2	0.00039654			4:Del:R:2	1.04e-06			4:Del:R:2	5.7e-07			4:Del:R:2	5.8e-07			4:Del:R:2	0.000164644
		4:Del:R:3	0.00091174			4:Del:R:3	2.3e-07			4:Del:R:3	1.04e-06			4:Del:R:3	5.7e-07			4:Del:R:3	5.8e-07			4:Del:R:3	0.00387781
		4:Del:R:4	3.5e-07			4:Del:R:4	2.3e-07			4:Del:R:4	1.04e-06			4:Del:R:4	5.7e-07			4:Del:R:4	5.8e-07			4:Del:R:4	0.00455725
		4:Del:R:5	3.5e-07			4:Del:R:5	0.00220284			4:Del:R:5	1.04e-06			4:Del:R:5	5.7e-07			4:Del:R:5	5.8e-07			4:Del:R:5	0.00158444
		5:Del:R:0	3.5e-07			5:Del:R:0	0.00077761			5:Del:R:0	0.0174992			5:Del:R:0	0.029683			5:Del:R:0	0.031695			5:Del:R:0	0.0184479
		5:Del:R:1	3.5e-07			5:Del:R:1	0.00112439			5:Del:R:1	1.04e-06			5:Del:R:1	0.00543119			5:Del:R:1	0.0122219			5:Del:R:1	0.000410335
		5:Del:R:2	3.5e-07			5:Del:R:2	0.00042322			5:Del:R:2	1.04e-06			5:Del:R:2	5.7e-07			5:Del:R:2	0.00304123			5:Del:R:2	0.000470925
		5:Del:R:3	3.5e-07			5:Del:R:3	0.00035462			5:Del:R:3	1.04e-06			5:Del:R:3	5.7e-07			5:Del:R:3	5.8e-07			5:Del:R:3	0.000257167
		5:Del:R:4	3.5e-07			5:Del:R:4	0.00040797			5:Del:R:4	1.04e-06			5:Del:R:4	5.7e-07			5:Del:R:4	5.8e-07			5:Del:R:4	9.73e-05
		5:Del:R:5	3.5e-07			5:Del:R:5	0.00069377			5:Del:R:5	1.04e-06			5:Del:R:5	5.7e-07			5:Del:R:5	5.8e-07			5:Del:R:5	0.000585018
		2:Ins:R:0	0.00088569			2:Ins:R:0	0.00221425			2:Ins:R:0	0.0315606			2:Ins:R:0	0.0218097			2:Ins:R:0	0.0366655			2:Ins:R:0	0.00634945
		2:Ins:R:1	0.00251757			2:Ins:R:1	0.00259533			2:Ins:R:1	1.04e-06			2:Ins:R:1	0.00528743			2:Ins:R:1	5.8e-07			2:Ins:R:1	0.0183876
		2:Ins:R:2	0.00167555			2:Ins:R:2	0.00306791			2:Ins:R:2	1.04e-06			2:Ins:R:2	0.00313247			2:Ins:R:2	5.8e-07			2:Ins:R:2	0.00720795
		2:Ins:R:3	3.5e-07			2:Ins:R:3	2.3e-07			2:Ins:R:3	1.04e-06			2:Ins:R:3	5.7e-07			2:Ins:R:3	5.8e-07			2:Ins:R:3	0.00117229
		2:Ins:R:4	0.00180575			2:Ins:R:4	0.0007738			2:Ins:R:4	1.04e-06			2:Ins:R:4	5.7e-07			2:Ins:R:4	5.8e-07			2:Ins:R:4	6.88e-05
		2:Ins:R:5	0.018793			2:Ins:R:5	0.0163032			2:Ins:R:5	0.0864531			2:Ins:R:5	0.0119825			2:Ins:R:5	0.00856712			2:Ins:R:5	0.000994122
		3:Ins:R:0	0.00079889			3:Ins:R:0	0.00035081			3:Ins:R:0	1.04e-06			3:Ins:R:0	0.0144249			3:Ins:R:0	0.0059649			3:Ins:R:0	0.00379248
		3:Ins:R:1	3.5e-07			3:Ins:R:1	0.00227143			3:Ins:R:1	1.04e-06			3:Ins:R:1	0.00612082			3:Ins:R:1	5.8e-07			3:Ins:R:1	0.00612276
		3:Ins:R:2	0.00085965			3:Ins:R:2	0.00078142			3:Ins:R:2	1.04e-06			3:Ins:R:2	5.7e-07			3:Ins:R:2	5.8e-07			3:Ins:R:2	0.00114347
		3:Ins:R:3	3.5e-07			3:Ins:R:3	2.3e-07			3:Ins:R:3	1.04e-06			3:Ins:R:3	5.7e-07			3:Ins:R:3	5.8e-07			3:Ins:R:3	1.02e-05
		3:Ins:R:4	3.5e-07			3:Ins:R:4	0.0003813			3:Ins:R:4	1.04e-06			3:Ins:R:4	5.7e-07			3:Ins:R:4	5.8e-07			3:Ins:R:4	1.18e-05
		3:Ins:R:5	0.00085965			3:Ins:R:5	0.0014826			3:Ins:R:5	0.0101039			3:Ins:R:5	0.00318994			3:Ins:R:5	0.0031582			3:Ins:R:5	0.000102574
		4:Ins:R:0	0.00139781			4:Ins:R:0	0.00068617			4:Ins:R:0	0.00833329			4:Ins:R:0	0.0084196			4:Ins:R:0	0.0117249			4:Ins:R:0	0.00243919
		4:Ins:R:1	0.00263905			4:Ins:R:1	0.00184844			4:Ins:R:1	0.0102081			4:Ins:R:1	0.00586211			4:Ins:R:1	5.8e-07			4:Ins:R:1	0.0036123
		4:Ins:R:2	3.5e-07			4:Ins:R:2	2.3e-07			4:Ins:R:2	1.04e-06			4:Ins:R:2	5.7e-07			4:Ins:R:2	5.8e-07			4:Ins:R:2	0.000376459
		4:Ins:R:3	3.5e-07			4:Ins:R:3	0.00076999			4:Ins:R:3	1.04e-06			4:Ins:R:3	5.7e-07			4:Ins:R:3	5.8e-07			4:Ins:R:3	1.87e-06
		4:Ins:R:4	3.5e-07			4:Ins:R:4	0.00068236			4:Ins:R:4	0.010104			4:Ins:R:4	5.7e-07			4:Ins:R:4	5.8e-07			4:Ins:R:4	6.41e-06
		4:Ins:R:5	0.00084229			4:Ins:R:5	0.00178748			4:Ins:R:5	0.0118746			4:Ins:R:5	0.0099424			4:Ins:R:5	5.8e-07			4:Ins:R:5	0.000635977
		5:Ins:R:0	0.0016235			5:Ins:R:0	0.00047657			5:Ins:R:0	0.0443723			5:Ins:R:0	0.113847			5:Ins:R:0	0.150346			5:Ins:R:0	0.00475007
		5:Ins:R:1	0.00082493			5:Ins:R:1	0.00221811			5:Ins:R:1	0.0335396			5:Ins:R:1	0.00586221			5:Ins:R:1	0.00944427			5:Ins:R:1	0.00479343
		5:Ins:R:2	3.5e-07			5:Ins:R:2	0.00091863			5:Ins:R:2	1.04e-06			5:Ins:R:2	5.7e-07			5:Ins:R:2	0.00309972			5:Ins:R:2	0.000298796
		5:Ins:R:3	3.5e-07			5:Ins:R:3	0.00137971			5:Ins:R:3	1.04e-06			5:Ins:R:3	5.7e-07			5:Ins:R:3	5.8e-07			5:Ins:R:3	0.000165546
		5:Ins:R:4	3.5e-07			5:Ins:R:4	0.00040416			5:Ins:R:4	1.04e-06			5:Ins:R:4	5.7e-07			5:Ins:R:4	5.8e-07			5:Ins:R:4	0.000126707
		5:Ins:R:5	0.00080756			5:Ins:R:5	0.00046895			5:Ins:R:5	1.04e-06			5:Ins:R:5	0.00281641			5:Ins:R:5	0.00307046			5:Ins:R:5	0.000626342
		2:Del:M:1	0.00643233			2:Del:M:1	0.00389866			2:Del:M:1	0.0411433			2:Del:M:1	0.010632			2:Del:M:1	0.0121342			2:Del:M:1	0.0286879
		3:Del:M:1	3.5e-07			3:Del:M:1	0.00114726			3:Del:M:1	1.04e-06			3:Del:M:1	0.00571855			3:Del:M:1	0.00587733			3:Del:M:1	0.0131571
		3:Del:M:2	0.00090305			3:Del:M:2	2.3e-07			3:Del:M:2	1.04e-06			3:Del:M:2	0.00324742			3:Del:M:2	5.8e-07			3:Del:M:2	0.00900421
		4:Del:M:1	3.5e-07			4:Del:M:1	2.3e-07			4:Del:M:1	1.04e-06			4:Del:M:1	5.7e-07			4:Del:M:1	5.8e-07			4:Del:M:1	0.0087322
		4:Del:M:2	3.5e-07			4:Del:M:2	2.3e-07			4:Del:M:2	0.0104165			4:Del:M:2	5.7e-07			4:Del:M:2	5.8e-07			4:Del:M:2	0.00604719
		4:Del:M:3	3.5e-07			4:Del:M:3	0.00120442			4:Del:M:3	1.04e-06			4:Del:M:3	0.00278767			4:Del:M:3	0.00280734			4:Del:M:3	0.00344244
		5:Del:M:1	3.5e-07			5:Del:M:1	0.00116253			5:Del:M:1	0.0310398			5:Del:M:1	0.0209477			5:Del:M:1	0.00599416			5:Del:M:1	0.00861707
		5:Del:M:2	0.00077284			5:Del:M:2	2.3e-07			5:Del:M:2	1.04e-06			5:Del:M:2	0.00560361			5:Del:M:2	0.0105261			5:Del:M:2	0.00785102
		5:Del:M:3	3.5e-07			5:Del:M:3	0.0003813			5:Del:M:3	0.0104164			5:Del:M:3	0.00287388			5:Del:M:3	0.0141516			5:Del:M:3	0.00715797
		5:Del:M:4	3.5e-07			5:Del:M:4	2.3e-07			5:Del:M:4	0.00947899			5:Del:M:4	5.7e-07			5:Del:M:4	0.0109354			5:Del:M:4	0.00249255
		5:Del:M:5	3.5e-07			5:Del:M:5	2.3e-07			5:Del:M:5	0.0399976			5:Del:M:5	0.0183041			5:Del:M:5	0.0122221			5:Del:M:5	0.00111237

[truncated: 5 more sheets: Supplementary Figure 14, Supplementary Figure 15, Supplementary Figure 16, Supplementary Figure 17, Supplementary Figure 18]
